# Supplementary material for: 1,4-Bis(4,5-dihydro-1H-imidazol-2-yl)benzene–terephthalic acid–water (1/1/4)
Source: Acta Crystallogr Sect E Struct Rep Online. 2009 Oct 10;65(Pt 11):o2682–3. doi: 10.1107/S1600536809040616 (PMC2971323; doi:10.1107/S1600536809040616)
Supplement: Supplementary file 1 [file e-65-o2682-sup1.cif]

##############################################################################
###                                                                        ###
###        Electronic paper (Acta Crystallographica Section E)             ###
###                                                                        ###
##############################################################################
#                                                                            #
# This CIF contains the data in a paper accepted for publication in Acta     #
# Crystallographica Section E. It conforms to the requirements of Notes      #
# for Authors for Section E, and has been peer reviewed under the auspices   #
# of the IUCr Commission on Journals.                                        #
#                                                                            #
# Full details of the Crystallographic Information File format               #
# are given in the paper "The Crystallographic Information File (CIF):       #
# a New Standard Archive File for Crystallography" by S. R. Hall, F. H.      #
# Allen and I. D. Brown [Acta Cryst. (1991), A47, 655-685].                  #
#                                                                            #
# The current version of the core CIF dictionary is obtainable from          #
# ftp://ftp.iucr.org/pub/cif_core.dic. The current version number is 2.4.    #
#                                                                            #
# Software is freely available for graphical display of the structure(s) in  #
# this CIF.  For information consult the CIF home page http://www.iucr.org/  #
# cif/home.html                                                              #
#                                                                            #
# This file may be used for bona fide research purposes within the           #
# scientific community so long as proper attribution is given to the journal # 
# article from which it was obtained.                                        #
#                                                                            #
##############################################################################
                                             
data_global
_audit_creation_method     'form.cif (version 2.0)'
_journal_data_validation_number     ?
_journal_date_recd_electronic     2009-09-21
_journal_date_accepted     2009-10-06
_journal_name_full     'Acta Crystallographica, Section E'
_journal_year     2009
_journal_volume     65
_journal_issue     11
_journal_page_first     o2682
_journal_page_last     o2683
_journal_paper_category     QO
_journal_coeditor_code     SI2204
_publ_contact_author_name     'Wang, Xin'
_publ_contact_author_address
;
      School of Chemical and Material Engineering
      Jiangnan University
      1800 Lihu Road
      Wuxi
      Jiangsu Province 214122
      People's Republic of China
;
_publ_contact_author_email     'liweijun947@163.com'
_publ_contact_author_phone     '0086-13382888962'
_publ_section_title
;
1,4-Bis(4,5-dihydro-1<i>H</i>-imidazol-2-yl)benzene--terephthalic acid--water
(1/1/4)
;
loop_
    _publ_author_name
    _publ_author_address
    'Shao-Ming Shang'
;     School of Chemical and Material Engineering
      Nanjing University of Science and Technology
      200 Xiaolingwei Road
      Nanjing
      Jiangsu Province 210094
      People's Republic of China
;
    'Su-Yun Li'
;     Department of Public Education
      Jiangxi Vocational & Technical College of Electricity
      8 Mailu Road
      Nanchang
      Jiangxi Province 330032
      People's Republic of China
;
    'Chun-Xia Ren'
;     School of Chemical and Material Engineering
      Jiangnan University
      1800 Lihu Road
      Wuxi
      Jiangsu Province 214122
      People's Republic of China
;
    'Xin Wang'
;     School of Chemical and Material Engineering
      Nanjing University of Science and Technology
      200 Xiaolingwei Road
      Nanjing
      Jiangsu Province 210094
      People's Republic of China
;
    'Lu-De Lu'
;     School of Chemical and Material Engineering
      Nanjing University of Science and Technology
      200 Xiaolingwei Road
      Nanjing
      Jiangsu Province 210094
      People's Republic of China
;
data_I
_audit_creation_method     SHELXL-97
_chemical_name_systematic
;
1,4-Bis(4,5-dihydro-1<i>H</i>-imidazol-2-yl)benzene--terephthalic acid--water
(1/1/4)
;
_chemical_name_common     ?
_chemical_formula_moiety     'C12 H14 N4, C8 H6 O4, 4(H2 O)'
_chemical_formula_sum     'C20 H28 N4 O8'
_chemical_formula_iupac     'C12 H14 N4, C8 H6 O4, 4H2 O'
_chemical_formula_weight     452.46
_chemical_melting_point     ?
_symmetry_cell_setting     Monoclinic
_symmetry_space_group_name_H-M     'P 21/c'
loop_
    _symmetry_equiv_pos_as_xyz
    'x, y, z'
    '-x, y+1/2, -z+1/2'
    '-x, -y, -z'
    'x, -y-1/2, z-1/2'
_cell_length_a     7.9929(13)
_cell_length_b     16.847(3)
_cell_length_c     7.9615(12)
_cell_angle_alpha     90.00
_cell_angle_beta     94.899(3)
_cell_angle_gamma     90.00
_cell_volume     1068.2(3)
_cell_formula_units_Z     2
_cell_measurement_reflns_used     978
_cell_measurement_theta_min     2.42
_cell_measurement_theta_max     22.17
_cell_measurement_temperature     273(2)
_exptl_crystal_description     block
_exptl_crystal_colour     colorless
_exptl_crystal_size_max     0.50
_exptl_crystal_size_mid     0.35
_exptl_crystal_size_min     0.30
_exptl_crystal_density_diffrn     1.407
_exptl_crystal_density_meas     ?
_exptl_crystal_density_method     'not measured'
_exptl_crystal_F_000     480
_exptl_absorpt_coefficient_mu     0.110
_exptl_absorpt_correction_type     'multi-scan'
_exptl_absorpt_process_details     '(SADABS; Bruker, 1998)'
_exptl_absorpt_correction_T_min     0.9472
_exptl_absorpt_correction_T_max     0.9678
_exptl_special_details
;
;
_diffrn_ambient_temperature     273(2)
_diffrn_radiation_type     MoK\a
_diffrn_radiation_wavelength     0.71073
_diffrn_radiation_source     'fine-focus sealed tube'
_diffrn_radiation_monochromator     graphite
_diffrn_measurement_device_type     'Bruker SMART CCD area-detector'
_diffrn_measurement_method     '\f and \w'
_diffrn_detector_area_resol_mean     ?
_diffrn_reflns_number     5588
_diffrn_reflns_av_R_equivalents     0.0746
_diffrn_reflns_av_sigmaI/netI     0.1144
_diffrn_reflns_theta_min     2.42
_diffrn_reflns_theta_max     27.00
_diffrn_reflns_theta_full     27.00
_diffrn_measured_fraction_theta_max     0.989
_diffrn_measured_fraction_theta_full     0.989
_diffrn_reflns_limit_h_min     -10
_diffrn_reflns_limit_h_max     10
_diffrn_reflns_limit_k_min     -21
_diffrn_reflns_limit_k_max     21
_diffrn_reflns_limit_l_min     -5
_diffrn_reflns_limit_l_max     10
_diffrn_standards_number     ?
_diffrn_standards_interval_count     ?
_diffrn_standards_interval_time     ?
_diffrn_standards_decay_%     ?
_refine_special_details
;
Refinement of <i>F</i>^2^ against ALL reflections. The weighted <i>R</i>-factor
<i>wR</i> and goodness of fit <i>S</i> are based on <i>F</i>^2^, conventional
<i>R</i>-factors <i>R</i> are based on <i>F</i>, with <i>F</i> set to zero for
negative <i>F</i>^2^. The threshold expression of <i>F</i>^2^ >
\s(<i>F</i>^2^) is used only for calculating <i>R</i>-factors(gt) <i>etc</i>.
and is not relevant to the choice of reflections for refinement.
<i>R</i>-factors based on <i>F</i>^2^ are statistically about twice as large
as those based on <i>F</i>, and <i>R</i>- factors based on ALL data will be
even larger.
;
_reflns_number_total     2300
_reflns_number_gt     832
_reflns_threshold_expression     I>2\s(I)
_refine_ls_structure_factor_coef     Fsqd
_refine_ls_matrix_type     full
_refine_ls_R_factor_all     0.1591
_refine_ls_R_factor_gt     0.0895
_refine_ls_wR_factor_gt     0.2037
_refine_ls_wR_factor_ref     0.2570
_refine_ls_goodness_of_fit_ref     0.790
_refine_ls_restrained_S_all     0.790
_refine_ls_number_reflns     2300
_refine_ls_number_parameters     158
_refine_ls_number_restraints     6
_refine_ls_hydrogen_treatment     mixed
_refine_ls_weighting_scheme     calc
_refine_ls_weighting_details
                      'w=1/[\s^2^(Fo^2^)+(0.1628P)^2^] where P=(Fo^2^+2Fc^2^)/3'
_atom_sites_solution_hydrogens     geom
_atom_sites_solution_primary     direct
_atom_sites_solution_secondary     difmap
_refine_ls_shift/su_max     0.000
_refine_ls_shift/su_mean     0.000
_refine_diff_density_max     0.710
_refine_diff_density_min     -0.427
_refine_ls_extinction_method     'SHELXL97 (Sheldrick, 2008)'
_refine_ls_extinction_coef     0.12(2)
_refine_ls_extinction_expression
                                  'Fc^*^=kFc[1+0.001xFc^2^\l^3^/sin(2\q)]^-1/4^'
loop_
    _atom_type_symbol
    _atom_type_description
    _atom_type_scat_dispersion_real
    _atom_type_scat_dispersion_imag
    _atom_type_scat_source
    'C' 'C' 0.0033 0.0016
                         'International Tables Vol C Tables 4.2.6.8 and 6.1.1.4'
    'H' 'H' 0.0000 0.0000
                         'International Tables Vol C Tables 4.2.6.8 and 6.1.1.4'
    'N' 'N' 0.0061 0.0033
                         'International Tables Vol C Tables 4.2.6.8 and 6.1.1.4'
    'O' 'O' 0.0106 0.0060
                         'International Tables Vol C Tables 4.2.6.8 and 6.1.1.4'
_computing_data_collection     'SMART (Bruker, 1998)'
_computing_cell_refinement     'SAINT-Plus (Bruker, 1998)'
_computing_data_reduction     'SAINT-Plus (Bruker, 1998)'
_computing_structure_solution     'SHELXS97 (Sheldrick, 2008)'
_computing_structure_refinement     'SHELXL97 (Sheldrick, 2008)'
_computing_molecular_graphics
                             'SHELXTL (Sheldrick, 2008) and PLATON (Spek, 2009)'
_computing_publication_material     'SHELXL97 (Sheldrick, 2008)'
loop_
    _atom_site_type_symbol
    _atom_site_label
    _atom_site_fract_x
    _atom_site_fract_y
    _atom_site_fract_z
    _atom_site_U_iso_or_equiv
    _atom_site_adp_type
    _atom_site_calc_flag
    _atom_site_refinement_flags
    _atom_site_occupancy
    _atom_site_disorder_assembly
    _atom_site_disorder_group
    N N1 0.2209(4) 0.83842(17) 0.1428(4) 0.0622(10) Uani d . 1 . .
    N N2 0.0932(4) 0.95122(17) 0.1837(4) 0.0621(10) Uani d . 1 . .
    H H2C 0.0744 1.0015 0.1797 0.074 Uiso calc R 1 . .
    C C1 -0.0182(6) 0.8931(2) 0.2516(6) 0.0704(13) Uani d . 1 . .
    H H1A -0.1318 0.8981 0.1991 0.085 Uiso calc R 1 . .
    H H1B -0.0199 0.8989 0.3726 0.085 Uiso calc R 1 . .
    C C2 0.0597(6) 0.8138(2) 0.2069(6) 0.0692(13) Uani d . 1 . .
    H H2A 0.0785 0.7800 0.3053 0.083 Uiso calc R 1 . .
    H H2B -0.0109 0.7860 0.1208 0.083 Uiso calc R 1 . .
    C C3 0.2264(5) 0.9167(2) 0.1292(4) 0.0558(11) Uani d . 1 . .
    C C4 0.3678(5) 0.9588(2) 0.0625(4) 0.0541(11) Uani d . 1 . .
    C C5 0.4927(6) 0.9183(2) -0.0102(5) 0.0684(13) Uani d . 1 . .
    H H5 0.4886 0.8632 -0.0177 0.082 Uiso d R 1 . .
    O O1 0.4731(4) 0.71811(16) 0.0453(4) 0.0702(9) Uani d . 1 . .
    O O2 0.2324(5) 0.66542(18) 0.1033(4) 0.0915(11) Uani d . 1 . .
    H H2D 0.2110 0.7124 0.1183 0.137 Uiso calc R 1 . .
    C C6 0.3758(6) 1.0410(2) 0.0723(5) 0.0659(12) Uani d . 1 . .
    H H6 0.2921 1.0689 0.1212 0.079 Uiso d R 1 . .
    C C7 0.3793(7) 0.6590(2) 0.0620(5) 0.0649(12) Uani d . 1 . .
    C C8 0.4386(5) 0.5771(2) 0.0299(5) 0.0570(11) Uani d . 1 . .
    C C9 0.6008(6) 0.5648(2) -0.0226(5) 0.0647(12) Uani d . 1 . .
    H H9 0.6694 0.6082 -0.0391 0.078 Uiso d R 1 . .
    C C10 0.3416(6) 0.5107(2) 0.0509(5) 0.0644(12) Uani d . 1 . .
    H H10 0.2339 0.5170 0.0849 0.077 Uiso d R 1 . .
    O O1W 0.9737(5) 0.61448(19) 0.2736(5) 0.0901(12) Uani d D 1 . .
    H H1WA 1.053(4) 0.627(2) 0.212(5) 0.11(2) Uiso d D 1 . .
    H H1WB 0.904(5) 0.6509(19) 0.296(6) 0.10(2) Uiso d D 1 . .
    O O2W 0.7204(4) 0.76340(18) 0.8161(5) 0.0821(11) Uani d D 1 . .
    H H2WA 0.6459 0.7691 0.7341 0.098 Uiso d RD 1 . .
    H H2WB 0.700(6) 0.776(7) 0.916(3) 0.31(7) Uiso d D 1 . .
loop_
    _atom_site_aniso_label
    _atom_site_aniso_U_11
    _atom_site_aniso_U_22
    _atom_site_aniso_U_33
    _atom_site_aniso_U_12
    _atom_site_aniso_U_13
    _atom_site_aniso_U_23
    N1 0.076(2) 0.0398(17) 0.073(2) -0.0058(16) 0.0184(18) 0.0054(15)
    N2 0.074(2) 0.0401(18) 0.074(2) 0.0037(17) 0.0201(19) 0.0008(15)
    C1 0.082(3) 0.050(2) 0.082(3) -0.003(2) 0.021(2) 0.002(2)
    C2 0.087(3) 0.047(2) 0.076(3) -0.002(2) 0.022(2) 0.0008(19)
    C3 0.078(3) 0.040(2) 0.050(2) 0.000(2) 0.007(2) 0.0006(16)
    C4 0.072(3) 0.043(2) 0.048(2) -0.0032(19) 0.015(2) 0.0032(16)
    C5 0.094(3) 0.039(2) 0.077(3) 0.003(2) 0.033(3) -0.003(2)
    O1 0.089(2) 0.0440(15) 0.080(2) 0.0001(15) 0.0227(16) -0.0008(13)
    O2 0.099(3) 0.0495(17) 0.132(3) 0.0123(16) 0.046(2) -0.0028(16)
    C6 0.079(3) 0.042(2) 0.081(3) 0.004(2) 0.029(2) 0.0007(19)
    C7 0.080(3) 0.050(2) 0.067(3) 0.003(2) 0.018(2) 0.0043(19)
    C8 0.069(3) 0.047(2) 0.056(2) 0.0062(19) 0.012(2) 0.0006(17)
    C9 0.082(3) 0.042(2) 0.071(3) -0.007(2) 0.011(2) -0.0018(19)
    C10 0.080(3) 0.040(2) 0.075(3) -0.0062(19) 0.020(2) -0.0006(18)
    O1W 0.100(3) 0.0528(19) 0.123(3) -0.0071(19) 0.038(2) 0.0076(17)
    O2W 0.076(2) 0.077(2) 0.094(3) 0.0043(16) 0.0140(17) 0.0025(18)
_geom_special_details
;
All e.s.d.'s (except the e.s.d. in the dihedral angle between two l.s. planes)
are estimated using the full covariance matrix. The cell e.s.d.'s are taken
into account individually in the estimation of e.s.d.'s in distances, angles
and torsion angles; correlations between e.s.d.'s in cell parameters are only
used when they are defined by crystal symmetry. An approximate (isotropic)
treatment of cell e.s.d.'s is used for estimating e.s.d.'s involving l.s.
planes.
;
loop_
    _geom_bond_atom_site_label_1
    _geom_bond_atom_site_label_2
    _geom_bond_site_symmetry_2
    _geom_bond_distance
    _geom_bond_publ_flag
    N1 C3 . 1.324(5) ?
    N1 C2 . 1.485(5) ?
    N2 C3 . 1.319(5) ?
    N2 C1 . 1.458(5) ?
    N2 H2C . 0.8600 ?
    C1 C2 . 1.528(5) ?
    C1 H1A . 0.9700 ?
    C1 H1B . 0.9700 ?
    C2 H2A . 0.9700 ?
    C2 H2B . 0.9700 ?
    C3 C4 . 1.472(6) ?
    C4 C5 . 1.377(5) ?
    C4 C6 . 1.389(5) ?
    C5 C6 3_675 1.381(5) ?
    C5 H5 . 0.9299 ?
    O1 C7 . 1.260(5) ?
    O2 C7 . 1.251(5) ?
    O2 H2D . 0.8200 ?
    C6 C5 3_675 1.381(5) ?
    C6 H6 . 0.9300 ?
    C7 C8 . 1.487(6) ?
    C8 C10 . 1.379(5) ?
    C8 C9 . 1.412(6) ?
    C9 C10 3_665 1.377(5) ?
    C9 H9 . 0.9300 ?
    C10 C9 3_665 1.377(5) ?
    C10 H10 . 0.9300 ?
    O1W H1WA . 0.86(3) ?
    O1W H1WB . 0.86(4) ?
    O2W H2WA . 0.85 ?
    O2W H2WB . 0.85(4) ?
loop_
    _geom_angle_atom_site_label_1
    _geom_angle_atom_site_label_2
    _geom_angle_atom_site_label_3
    _geom_angle_site_symmetry_1
    _geom_angle_site_symmetry_3
    _geom_angle
    _geom_angle_publ_flag
    C3 N1 C2 . . 110.0(3) ?
    C3 N2 C1 . . 111.2(3) ?
    C3 N2 H2C . . 124.4 ?
    C1 N2 H2C . . 124.4 ?
    N2 C1 C2 . . 103.1(3) ?
    N2 C1 H1A . . 111.1 ?
    C2 C1 H1A . . 111.1 ?
    N2 C1 H1B . . 111.1 ?
    C2 C1 H1B . . 111.1 ?
    H1A C1 H1B . . 109.1 ?
    N1 C2 C1 . . 102.7(3) ?
    N1 C2 H2A . . 111.2 ?
    C1 C2 H2A . . 111.2 ?
    N1 C2 H2B . . 111.2 ?
    C1 C2 H2B . . 111.2 ?
    H2A C2 H2B . . 109.1 ?
    N2 C3 N1 . . 112.3(4) ?
    N2 C3 C4 . . 124.9(3) ?
    N1 C3 C4 . . 122.8(4) ?
    C5 C4 C6 . . 119.1(4) ?
    C5 C4 C3 . . 121.3(3) ?
    C6 C4 C3 . . 119.6(4) ?
    C4 C5 C6 . 3_675 120.4(3) ?
    C4 C5 H5 . . 119.9 ?
    C6 C5 H5 3_675 . 119.7 ?
    C7 O2 H2D . . 109.5 ?
    C5 C6 C4 3_675 . 120.5(4) ?
    C5 C6 H6 3_675 . 119.7 ?
    C4 C6 H6 . . 119.8 ?
    O2 C7 O1 . . 122.7(4) ?
    O2 C7 C8 . . 116.4(4) ?
    O1 C7 C8 . . 120.9(4) ?
    C10 C8 C9 . . 117.1(3) ?
    C10 C8 C7 . . 122.8(4) ?
    C9 C8 C7 . . 120.1(4) ?
    C10 C9 C8 3_665 . 120.9(4) ?
    C10 C9 H9 3_665 . 119.6 ?
    C8 C9 H9 . . 119.5 ?
    C9 C10 C8 3_665 . 122.0(4) ?
    C9 C10 H10 3_665 . 118.8 ?
    C8 C10 H10 . . 119.1 ?
    H1WA O1W H1WB . . 118(2) ?
    H2WA O2W H2WB . . 120.8 ?
loop_
    _geom_torsion_atom_site_label_1
    _geom_torsion_atom_site_label_2
    _geom_torsion_atom_site_label_3
    _geom_torsion_atom_site_label_4
    _geom_torsion_site_symmetry_1
    _geom_torsion_site_symmetry_2
    _geom_torsion_site_symmetry_3
    _geom_torsion_site_symmetry_4
    _geom_torsion
    _geom_torsion_publ_flag
    C3 N2 C1 C2 . . . . -7.5(4) ?
    C3 N1 C2 C1 . . . . -7.6(4) ?
    N2 C1 C2 N1 . . . . 8.6(4) ?
    C1 N2 C3 N1 . . . . 2.9(5) ?
    C1 N2 C3 C4 . . . . -176.3(4) ?
    C2 N1 C3 N2 . . . . 3.3(5) ?
    C2 N1 C3 C4 . . . . -177.5(3) ?
    N2 C3 C4 C5 . . . . -172.2(4) ?
    N1 C3 C4 C5 . . . . 8.6(6) ?
    N2 C3 C4 C6 . . . . 7.6(6) ?
    N1 C3 C4 C6 . . . . -171.6(4) ?
    C6 C4 C5 C6 . . . 3_675 0.1(7) ?
    C3 C4 C5 C6 . . . 3_675 179.9(4) ?
    C5 C4 C6 C5 . . . 3_675 -0.1(7) ?
    C3 C4 C6 C5 . . . 3_675 -179.9(4) ?
    O2 C7 C8 C10 . . . . -2.8(6) ?
    O1 C7 C8 C10 . . . . 178.3(4) ?
    O2 C7 C8 C9 . . . . 177.9(4) ?
    O1 C7 C8 C9 . . . . -1.0(6) ?
    C10 C8 C9 C10 . . . 3_665 -0.1(6) ?
    C7 C8 C9 C10 . . . 3_665 179.2(4) ?
    C9 C8 C10 C9 . . . 3_665 0.1(6) ?
    C7 C8 C10 C9 . . . 3_665 -179.2(4) ?
loop_
    _geom_hbond_atom_site_label_D
    _geom_hbond_atom_site_label_H
    _geom_hbond_atom_site_label_A
    _geom_hbond_site_symmetry_A
    _geom_hbond_distance_DH
    _geom_hbond_distance_HA
    _geom_hbond_distance_DA
    _geom_hbond_angle_DHA
    O2W H2WB O1 1_556 0.85(4) 2.37(6) 2.904(5) 121(7)
    O2W H2WA O1 4_576 0.85 1.96 2.815(5) 179.7
    O1W H1WB O2W 4_575 0.85(4) 2.08(4) 2.926(5) 172(5)
    O1W H1WA O2 1_655 0.86(3) 1.851(15) 2.707(5) 172(3)
    O2 H2D N1 . 0.82 2.13 2.934(4) 165.2
    N2 H2C O1W 2_655 0.86 1.98 2.828(4) 166.9
    C5 H5 O1 . 0.93 2.50 3.407(4) 165
    C6 H6 O1W 2_655 0.93 2.47 3.380(6) 166
