# Supplementary material for: 1,4-Bis(4,5-dihydro-1H-imidazol-2-yl)benzene–terephthalic acid–water (1/1/4)
Source: Acta Crystallogr Sect E Struct Rep Online. 2009 Oct 10;65(Pt 11):o2682–3. doi: 10.1107/S1600536809040616 (PMC2971323; doi:10.1107/S1600536809040616)
Supplement: Supplementary file 2 [file e-65-o2682-Isup2.hkl]

# 
# h,k,l, Fc-squared, Fo-squared, sigma(Fo-squared) and status flag 
# 
data_I
_shelx_title ' XB1812 in P2(1)/c' 
_shelx_refln_list_code          4 
_shelx_F_calc_maximum      281.47 
_exptl_crystal_F_000       480.00 
_reflns_d_resolution_high  0.7829 
 
loop_ 
 _symmetry_equiv_pos_as_xyz 
 'x, y, z' 
 '-x, y+1/2, -z+1/2' 
 '-x, -y, -z' 
 'x, -y-1/2, z-1/2' 
 
_cell_length_a     7.9929 
_cell_length_b    16.8474 
_cell_length_c     7.9615 
_cell_angle_alpha  90.000 
_cell_angle_beta   94.899 
_cell_angle_gamma  90.000 
 
_shelx_F_squared_multiplier     1.000 
 
loop_ 
 _refln_index_h 
 _refln_index_k 
 _refln_index_l 
 _refln_F_squared_calc 
 _refln_F_squared_meas 
 _refln_F_squared_sigma 
 _refln_observed_status 
   1   0   0     1182.83     1290.77     13.29 o 
   2   0   0      899.92      798.74     12.96 o 
   6   0   0       53.36       55.81      8.71 o 
   7   0   0      114.36       99.69     11.44 o 
   8   0   0       33.92       11.58      7.70 o 
   9   0   0        0.22       -0.43      6.91 o 
  10   0   0        0.05        0.13      6.96 o 
   1   1   0     2159.28     1752.63    558.01 o 
   2   1   0      186.23      111.57     14.22 o 
   3   1   0       65.81       41.00     18.42 o 
   5   1   0      154.51      207.47     12.53 o 
   6   1   0       43.02       56.32      6.22 o 
   7   1   0        1.57        0.24      4.08 o 
   8   1   0       83.74      139.17     33.80 o 
   9   1   0        0.38       -0.96      5.68 o 
  10   1   0        0.02       -0.78      5.71 o 
   0   2   0      738.87      551.69      5.58 o 
   1   2   0      436.25      262.88     13.53 o 
   2   2   0      629.96      526.80     12.10 o 
   3   2   0      516.81      456.63     13.46 o 
   4   2   0     1730.93     1924.76     33.07 o 
   5   2   0      112.12      141.34     11.14 o 
   6   2   0        5.50        8.07      4.28 o 
   7   2   0       18.79       17.96     10.71 o 
   8   2   0        3.63        6.91      7.46 o 
   9   2   0        3.86        0.02      4.78 o 
  10   2   0        0.01        0.81      5.39 o 
   1   3   0     1828.12     1502.55     67.44 o 
   2   3   0        7.37        3.53      1.72 o 
   3   3   0      987.38     1064.85     21.34 o 
   4   3   0        0.80        5.44      3.15 o 
   5   3   0        1.38       -0.09      3.19 o 
   6   3   0       70.27      110.07     12.21 o 
   7   3   0       25.86       16.25      9.31 o 
   8   3   0       16.30       30.22     21.40 o 
   9   3   0        3.11        1.82      5.86 o 
  10   3   0        0.03        0.24      6.69 o 
   0   4   0      434.25      340.51      5.79 o 
   1   4   0     3356.39     3546.14     15.63 o 
   2   4   0      783.74      655.15     15.30 o 
   3   4   0       37.60       47.55      6.10 o 
   4   4   0      544.86      749.32     20.72 o 
   5   4   0      553.87      664.61     22.02 o 
   6   4   0        0.10       -0.30      3.82 o 
   7   4   0        0.01       -0.24      4.76 o 
   8   4   0        0.28        0.24      4.73 o 
   9   4   0        3.94        0.18      5.25 o 
   1   5   0     2124.74     2098.73     24.21 o 
   2   5   0      703.45      648.19     16.21 o 
   3   5   0     1259.65     1429.26     27.30 o 
   4   5   0       33.90       40.00     12.22 o 
   5   5   0        0.94        0.15      3.48 o 
   6   5   0       75.81      111.92     12.38 o 
   7   5   0       41.33       45.89     44.14 o 
   8   5   0       16.51        6.77      6.42 o 
   9   5   0        0.04       -0.08      6.36 o 
   0   6   0      714.08      699.26     11.23 o 
   1   6   0      436.31      422.97      9.87 o 
   2   6   0     1865.16     2118.90     32.06 o 
   3   6   0       27.12       31.81      9.85 o 
   4   6   0      230.96      178.87     11.74 o 
   5   6   0       62.53       68.82      9.68 o 
   6   6   0        1.47        1.58      4.31 o 
   7   6   0       87.00       94.39     13.86 o 
   8   6   0        0.12        0.22      5.30 o 
   9   6   0        0.47        1.18      5.86 o 
   1   7   0     3242.74     3581.85     24.28 o 
   2   7   0      260.99      231.97     10.78 o 
   3   7   0        0.35        0.11      2.83 o 
   4   7   0      495.61      688.93     22.82 o 
   5   7   0      110.67      124.50     12.27 o 
   6   7   0       51.03       12.93      7.10 o 
   7   7   0        0.04       -0.51      5.33 o 
   8   7   0        0.09       -0.08      4.99 o 
   9   7   0        0.74       -0.55      6.38 o 
   0   8   0      672.95      757.90     12.06 o 
   1   8   0      504.56      521.87     16.36 o 
   2   8   0        7.43        7.32      2.95 o 
   3   8   0      422.02      514.14     18.16 o 
   4   8   0      117.58       73.76      9.53 o 
   5   8   0       12.43       10.65      4.97 o 
   7   8   0       28.71       11.94      9.87 o 
   8   8   0        0.13       -1.02      6.52 o 
   9   8   0        0.18        0.00      7.13 o 
   1   9   0       47.72       35.57     10.23 o 
   2   9   0        6.29        6.44      2.58 o 
   3   9   0        8.42        7.87      3.48 o 
   4   9   0        2.96        1.39      3.60 o 
   5   9   0      179.32      101.32     12.78 o 
   6   9   0       14.64       27.17     11.24 o 
   7   9   0        2.81        1.67      5.11 o 
   8   9   0        0.42       -0.88      6.60 o 
   9   9   0        0.05       -0.45      7.23 o 
   1  10   0      227.07      270.49     14.07 o 
   2  10   0      778.92      793.67     22.71 o 
   3  10   0        0.55       -0.14      3.64 o 
   5  10   0       11.80       10.70      5.47 o 
   6  10   0       81.08      139.79     16.52 o 
   7  10   0        9.32        5.44      5.42 o 
   8  10   0        5.31        1.77      6.17 o 
   9  10   0        1.82       -0.20      6.85 o 
   1  11   0      203.18      194.25     12.68 o 
   2  11   0      142.90      164.22     11.77 o 
   3  11   0       19.16       18.28      6.23 o 
   4  11   0       34.69       27.56     13.23 o 
   5  11   0       67.25       10.68      7.58 o 
   6  11   0       64.75      106.12     15.29 o 
   7  11   0        0.49        0.09      5.67 o 
   8  11   0        1.12        0.12      7.86 o 
   0  12   0      176.64      196.15     13.54 o 
   1  12   0      119.96      113.46      8.18 o 
   2  12   0      596.22      670.13     23.51 o 
   3  12   0      107.13      128.03     11.35 o 
   4  12   0      172.48      210.79     15.79 o 
   5  12   0       13.51        5.90      5.67 o 
   6  12   0       13.35        7.61      5.53 o 
   7  12   0        0.53       -0.26      5.38 o 
   8  12   0        0.92        0.00      6.37 o 
   1  13   0      161.72      176.49      9.98 o 
   2  13   0       41.07       52.07      6.53 o 
   3  13   0       53.40       57.63      7.02 o 
   4  13   0       13.30       19.84      6.40 o 
   5  13   0        0.08       -0.24      5.23 o 
   6  13   0       35.77       18.30      7.93 o 
   7  13   0        4.76        2.23      7.19 o 
   8  13   0        0.32        1.31      7.33 o 
   0  14   0       13.39       12.53      7.44 o 
   1  14   0      508.30      638.95     37.69 o 
   2  14   0        6.33        8.94      4.94 o 
   3  14   0      245.79      351.34     14.01 o 
   4  14   0        1.63        7.10      5.32 o 
   5  14   0        6.90       13.25      6.43 o 
   6  14   0        0.00        0.58      6.38 o 
   7  14   0        0.07       -0.41      6.90 o 
   1  15   0      128.90      128.12     12.34 o 
   2  15   0      116.83      108.99     44.41 o 
   3  15   0        4.18        2.13      5.90 o 
   4  15   0       57.13       65.53      9.36 o 
   5  15   0        8.82       12.69      6.92 o 
   6  15   0        3.24        3.13      7.43 o 
   7  15   0        6.94        3.35      8.67 o 
   0  16   0       86.75       68.27     11.20 o 
   1  16   0       77.73       93.41      9.47 o 
   2  16   0       23.15       11.92      7.50 o 
   3  16   0       50.93       54.43     10.99 o 
   4  16   0       19.91       24.44      7.56 o 
   5  16   0        4.97        5.80      7.55 o 
   6  16   0        2.81        0.39      7.27 o 
   1  17   0       30.20       17.94     16.71 o 
   2  17   0        1.28       -1.24      5.76 o 
   3  17   0        3.51        5.03      7.24 o 
   4  17   0       16.77        8.19     11.59 o 
   5  17   0        0.15        0.28      7.45 o 
   6  17   0        0.05       -0.72      6.92 o 
   0  18   0       96.46      110.48     15.48 o 
   1  18   0       18.26        6.50      6.68 o 
   2  18   0        0.41       -0.08      5.75 o 
   3  18   0       15.91       36.79     15.18 o 
   4  18   0        0.06        0.08      7.92 o 
   5  18   0        8.56        1.52      7.26 o 
   1  19   0        2.98        1.75      6.23 o 
   2  19   0        8.02        6.55      9.55 o 
   3  19   0       11.04       13.25     19.55 o 
   4  19   0        1.01        3.98      9.36 o 
   0  20   0        1.74       -0.83      8.13 o 
   1  20   0       24.40       20.53      8.76 o 
   2  20   0        1.30        3.69      8.01 o 
   3  20   0       17.24       24.05     63.61 o 
   1  21   0        0.11        0.87      7.30 o 
   2  21   0        0.60       -0.89     11.76 o 
 -10   1   1        0.08       -0.25      5.20 o 
  -9   1   1        5.10        2.95      5.79 o 
  -8   1   1        3.06        0.60      4.18 o 
  -6   1   1       51.99       45.99     26.82 o 
  -5   1   1        0.22        0.05      2.72 o 
  -4   1   1      282.69      337.15      5.42 o 
  -3   1   1       18.29       17.03      4.09 o 
  -2   1   1      777.47      678.21      5.62 o 
  -1   1   1     3197.30     3391.69     39.93 o 
   0   1   1       45.50       36.95      1.62 o 
   1   1   1       48.75       40.59      9.55 o 
   2   1   1      505.31      462.10     30.88 o 
   3   1   1      354.45      333.36      8.72 o 
   4   1   1       21.52       20.70      3.74 o 
   5   1   1       94.62      122.72      7.45 o 
   6   1   1        4.28        6.77      3.81 o 
   7   1   1        8.80        6.77      4.84 o 
   8   1   1       31.36       53.44      8.35 o 
   9   1   1        0.32        0.12      5.59 o 
  10   1   1        0.96        0.56      6.96 o 
 -10   2   1        0.04        0.50      5.90 o 
  -9   2   1        6.06        6.65      5.41 o 
  -8   2   1        0.03       -0.05      4.41 o 
  -7   2   1        5.19        2.49      3.64 o 
  -6   2   1       46.17       27.35     15.73 o 
  -5   2   1        6.18        7.89      3.47 o 
  -4   2   1       59.67       56.22      3.88 o 
  -3   2   1        8.32        6.91      1.51 o 
  -2   2   1      578.54      518.43      6.04 o 
  -1   2   1     1435.85     1068.88      7.74 o 
   0   2   1      195.80      178.68      4.39 o 
   1   2   1      626.20      457.91    179.13 o 
   2   2   1      192.01      129.42      3.86 o 
   3   2   1      204.39      208.33      5.95 o 
   4   2   1        6.50        5.80      2.12 o 
   5   2   1        2.18        2.19      2.56 o 
   6   2   1        0.54       -0.23      4.03 o 
   7   2   1       23.09       34.06     10.99 o 
   8   2   1        1.46        0.10      5.21 o 
   9   2   1        0.41       -0.64      5.96 o 
 -10   3   1        0.31        0.19      7.04 o 
  -9   3   1        1.37       -0.51      5.02 o 
  -8   3   1       10.18        2.48      4.29 o 
  -7   3   1       57.10       47.56     29.71 o 
  -6   3   1       21.13       26.93     16.44 o 
  -5   3   1       13.59       13.08      5.33 o 
  -4   3   1      158.69      183.21      7.72 o 
  -3   3   1       13.70       18.87      2.75 o 
  -2   3   1       21.34       16.01      2.63 o 
  -1   3   1      673.08      679.45      5.46 o 
   0   3   1     1001.61      796.65      6.99 o 
   1   3   1      569.51      450.44      6.88 o 
   2   3   1      308.82      305.37      6.17 o 
   3   3   1      108.97      108.75      4.20 o 
   4   3   1        0.88        0.62      2.30 o 
   5   3   1       62.44       78.34      7.67 o 
   6   3   1        0.17       -0.12      4.15 o 
   7   3   1        0.54        1.94      5.24 o 
   8   3   1       15.66        4.29      5.00 o 
   9   3   1        3.55       -0.76      5.58 o 
 -10   4   1        4.52        1.29      6.51 o 
  -9   4   1        0.47       -0.54      5.56 o 
  -8   4   1       16.95       34.21     16.61 o 
  -7   4   1       21.10       18.60     14.40 o 
  -6   4   1       40.14       53.65     23.79 o 
  -5   4   1       48.15       46.84     13.45 o 
  -4   4   1       11.30        8.91      2.62 o 
  -3   4   1       81.03       86.73      4.60 o 
  -2   4   1       20.91       11.02      2.50 o 
  -1   4   1     1503.93     1195.78     25.63 o 
   0   4   1      815.01      577.31      6.66 o 
   1   4   1      794.12      534.80     22.89 o 
   2   4   1      550.94      447.54      6.15 o 
   3   4   1        0.67        0.16      1.96 o 
   4   4   1       17.87       17.50      3.26 o 
   5   4   1        4.24        4.19      3.92 o 
   6   4   1        0.09       -0.69      4.73 o 
   7   4   1       15.24       28.00      7.05 o 
   8   4   1        2.34        1.61      5.26 o 
   9   4   1        2.72        3.09      6.69 o 
  -9   5   1        0.93        1.27      5.48 o 
  -8   5   1        0.75       -0.09      4.94 o 
  -7   5   1       32.85       58.82     17.96 o 
  -6   5   1       73.11       60.64      9.33 o 
  -5   5   1       81.02       39.09      6.81 o 
  -4   5   1       61.61       70.29      5.50 o 
  -3   5   1      807.53      847.92     17.51 o 
  -2   5   1       19.06       13.42      2.68 o 
  -1   5   1      522.05      519.90     15.03 o 
   0   5   1      909.78      697.81     14.73 o 
   1   5   1      315.89      235.98      4.84 o 
   2   5   1       41.10       49.98      3.07 o 
   3   5   1       19.73       22.19      2.43 o 
   4   5   1      480.18      569.51     19.23 o 
   5   5   1       32.10       44.31     14.15 o 
   6   5   1       30.69       32.94     12.45 o 
   7   5   1       23.52       10.92     11.42 o 
   8   5   1       13.76        2.78      5.77 o 
   9   5   1        0.00       -0.38      6.73 o 
  -9   6   1        0.61       -1.20      6.34 o 
  -8   6   1        5.48        3.78      5.29 o 
  -7   6   1        0.34        0.11      4.99 o 
  -6   6   1      105.54       72.10     10.30 o 
  -5   6   1       10.88        6.92      3.92 o 
  -4   6   1      216.77      252.10     26.45 o 
  -3   6   1        5.31        5.51      2.48 o 
  -2   6   1      199.11      166.16      6.11 o 
  -1   6   1     1756.32     1505.89     16.01 o 
   0   6   1      205.93      222.38      5.15 o 
   1   6   1      953.77      955.97     10.00 o 
   2   6   1      969.80      820.46     24.27 o 
   3   6   1      150.28      159.99      5.63 o 
   4   6   1        5.41        2.90      3.65 o 
   5   6   1       46.68       67.76      9.56 o 
   6   6   1        3.25        0.80      5.13 o 
   7   6   1       44.54       71.26     19.48 o 
   8   6   1        0.00       -0.05      6.01 o 
   9   6   1        0.25       -0.48      6.32 o 
  -9   7   1        0.91        0.00      6.25 o 
  -8   7   1        7.16        2.01      5.65 o 
  -7   7   1       91.46      133.38     15.83 o 
  -6   7   1       14.38       15.57     10.03 o 
  -5   7   1        9.13       14.67      5.59 o 
  -4   7   1       31.41       43.23     12.94 o 
  -3   7   1      125.61      142.38      8.64 o 
  -2   7   1      839.59      894.02     13.72 o 
  -1   7   1     1220.40     1324.07     16.02 o 
   0   7   1       80.27       70.74      3.82 o 
   1   7   1       51.22       49.91      3.48 o 
   2   7   1      608.82      711.50     26.73 o 
   3   7   1      389.00      475.32     25.96 o 
   4   7   1      113.95      155.04     12.10 o 
   5   7   1        3.97        6.17      4.79 o 
   6   7   1        6.38       13.60      5.99 o 
   7   7   1        4.91       10.41      7.72 o 
   8   7   1       10.82        5.71      8.20 o 
   9   7   1        0.17        0.80      8.51 o 
  -9   8   1        0.00        0.74      6.90 o 
  -8   8   1        0.17        0.19      5.53 o 
  -7   8   1       10.30        4.09      5.24 o 
  -6   8   1       48.11        9.54      6.40 o 
  -5   8   1      205.11      181.12     14.20 o 
  -4   8   1       31.67       31.64      6.18 o 
  -3   8   1      151.00      178.20      7.66 o 
  -2   8   1        6.15        5.87      2.42 o 
  -1   8   1       66.85       68.18      5.11 o 
   0   8   1       57.23       39.17      3.21 o 
   1   8   1       99.07      102.48      4.55 o 
   2   8   1       54.42       74.99      4.27 o 
   3   8   1       14.17       15.28      5.50 o 
   4   8   1        2.29        3.96      4.20 o 
   5   8   1        0.24        0.52      4.17 o 
   6   8   1       66.48       94.47     15.34 o 
   7   8   1       11.31       16.91      9.81 o 
   8   8   1        2.54        2.48      7.72 o 
   9   8   1        0.06        0.11      8.70 o 
  -9   9   1        0.41       -0.76      6.88 o 
  -8   9   1        8.69       11.78     12.00 o 
  -7   9   1       27.27        6.81      5.34 o 
  -6   9   1       59.64       77.06     30.73 o 
  -5   9   1       95.02      105.97     12.87 o 
  -4   9   1        1.01        1.08      3.16 o 
  -3   9   1       54.05       61.63      5.71 o 
  -2   9   1      321.37      316.56      9.94 o 
  -1   9   1       31.47       25.44      5.04 o 
   0   9   1      149.21      153.33      7.20 o 
   1   9   1      102.00       90.06      4.81 o 
   2   9   1        1.16        0.15      2.58 o 
   3   9   1      196.86      238.22     14.78 o 
   4   9   1        0.48        0.63      4.06 o 
   5   9   1       27.36       30.55     10.02 o 
   6   9   1       13.00       19.26     10.06 o 
   7   9   1       21.59       20.74     17.97 o 
   8   9   1        8.97        7.44      8.48 o 
   9   9   1        1.03        0.69      8.50 o 
  -9  10   1        0.99        0.40      7.56 o 
  -8  10   1        0.18        0.44      6.50 o 
  -7  10   1        9.53        5.01      5.91 o 
  -6  10   1        3.30        3.72      5.15 o 
  -5  10   1        4.10        2.42      4.39 o 
  -4  10   1       44.31       48.81      8.90 o 
  -3  10   1       11.13        6.84      3.21 o 
  -2  10   1        3.83        2.43      2.88 o 
  -1  10   1        1.76        0.05      2.63 o 
   0  10   1      513.07      489.35      9.87 o 
   1  10   1      221.76      219.98      6.92 o 
   2  10   1        7.25        3.06      2.87 o 
   3  10   1       13.73       11.98      4.71 o 
   4  10   1       52.25       46.22     10.93 o 
   5  10   1        2.74        0.80      4.80 o 
   6  10   1        0.27        0.24      6.27 o 
   7  10   1        0.42       -0.07      6.86 o 
   8  10   1        2.05        0.02      7.38 o 
  -8  11   1        0.76        0.23      6.67 o 
  -7  11   1        2.90        2.05      5.32 o 
  -6  11   1       13.56       18.35      6.63 o 
  -5  11   1        1.12        0.19      5.14 o 
  -4  11   1       65.10       49.00     29.63 o 
  -3  11   1      436.61      432.29     12.17 o 
  -2  11   1      213.23      217.29      9.04 o 
  -1  11   1      119.89      133.74      7.67 o 
   0  11   1       63.97       70.12      4.92 o 
   1  11   1       90.04       97.06      5.67 o 
   2  11   1       26.10       23.44      7.60 o 
   3  11   1      142.10      202.73     14.21 o 
   5  11   1       29.83       20.43     16.40 o 
   6  11   1        0.10        0.70      6.35 o 
   7  11   1        4.71        3.53      7.55 o 
   8  11   1        0.01       -0.96      8.79 o 
  -8  12   1        0.02       -0.41      7.10 o 
  -7  12   1        0.08        0.21      5.49 o 
  -6  12   1        6.53        4.03      4.84 o 
  -5  12   1       27.58       27.56     11.14 o 
  -4  12   1       34.87       23.52      7.21 o 
  -3  12   1        4.81        5.51      3.69 o 
  -2  12   1        0.06        0.57      2.98 o 
  -1  12   1        0.24       -0.31      2.98 o 
   0  12   1       41.00       43.33      4.49 o 
   1  12   1        7.30        9.76      3.83 o 
   2  12   1        3.05        0.76      4.35 o 
   3  12   1        7.16       12.29      5.31 o 
   4  12   1        2.31        3.63      5.45 o 
   5  12   1        6.76        3.20      6.04 o 
   6  12   1        5.53        6.15      6.96 o 
   7  12   1        5.61        3.41      7.43 o 
   8  12   1        0.00        1.25      9.55 o 
  -8  13   1        0.04       -0.23      6.50 o 
  -7  13   1        0.53        0.28      6.34 o 
  -6  13   1        0.85        0.29      5.28 o 
  -5  13   1       21.88       17.71      6.60 o 
  -4  13   1       86.85       69.32     10.46 o 
  -3  13   1      671.89      812.45     26.18 o 
  -2  13   1       41.96       42.03     11.16 o 
  -1  13   1      134.00      163.01      9.20 o 
   0  13   1      374.62      387.88     10.14 o 
   1  13   1      143.28      157.29      7.75 o 
   2  13   1       63.25       74.08     11.18 o 
   3  13   1       32.79       34.80      6.54 o 
   4  13   1      271.09      366.93     17.44 o 
   5  13   1       40.47       45.70      9.03 o 
   6  13   1        8.46        4.74      7.53 o 
   7  13   1        0.35        1.03      8.27 o 
  -7  14   1        0.54       -0.83      5.80 o 
  -6  14   1        2.89        2.10      6.56 o 
  -5  14   1       16.72       21.43      6.81 o 
  -4  14   1       43.28       48.49     13.97 o 
  -3  14   1       23.71       21.93      6.82 o 
  -2  14   1       88.31       69.41      7.37 o 
  -1  14   1      104.08      140.19      7.64 o 
   0  14   1       45.44       50.06      5.41 o 
   1  14   1       41.32       49.10      8.65 o 
   2  14   1       49.40       66.39     21.49 o 
   3  14   1       85.33      103.94     14.34 o 
   4  14   1        3.56        3.45      5.97 o 
   5  14   1       45.99       51.55     40.62 o 
   6  14   1        2.59        4.96      7.87 o 
   7  14   1        0.04       -1.06      9.08 o 
  -7  15   1        1.05        0.20      7.84 o 
  -6  15   1        1.11       -0.37      6.60 o 
  -5  15   1        2.71        0.71      5.96 o 
  -4  15   1       42.34       51.98      7.99 o 
  -3  15   1       10.69        3.34      5.88 o 
  -2  15   1       14.61        9.19      5.93 o 
  -1  15   1        3.89        4.30      5.53 o 
   0  15   1       65.48       47.21      7.09 o 
   1  15   1      105.55       84.85     24.74 o 
   2  15   1        9.20       12.56      6.90 o 
   3  15   1       35.36       33.72      7.76 o 
   4  15   1       21.49       24.05      7.75 o 
   5  15   1       14.82        6.96      9.46 o 
   6  15   1        0.10       -0.38      7.47 o 
   7  15   1        0.55       -0.16      7.40 o 
  -6  16   1        2.64       -0.11      5.30 o 
  -5  16   1        0.00        0.14      6.85 o 
  -4  16   1       29.30       47.35      8.47 o 
  -3  16   1       32.33       55.93      8.74 o 
  -2  16   1       48.31       54.57      8.22 o 
  -1  16   1        6.85        5.23      5.31 o 
   0  16   1        0.01       -0.72      5.13 o 
   1  16   1        3.99        1.01      5.33 o 
   2  16   1        9.91       13.19     15.85 o 
   3  16   1       16.09       13.19      7.34 o 
   4  16   1        3.02        2.94      5.73 o 
   5  16   1       10.33       11.68      7.92 o 
   6  16   1        0.31        0.32      8.18 o 
  -6  17   1        1.91        0.70      7.50 o 
  -5  17   1        0.08        0.33      7.53 o 
  -4  17   1       18.12       10.49      8.42 o 
  -3  17   1       10.02       16.73      8.02 o 
  -2  17   1       19.53        9.39      6.29 o 
  -1  17   1       19.28        6.62      5.55 o 
   0  17   1       27.84       24.33      7.17 o 
   1  17   1       18.60        8.26      6.22 o 
   2  17   1        0.08       -0.60      6.78 o 
   3  17   1       11.39        7.96      8.06 o 
   4  17   1        6.74        9.11      7.52 o 
   5  17   1       11.39        8.60      8.51 o 
   6  17   1        0.33       -0.66      8.48 o 
  -5  18   1        0.44        0.78      7.11 o 
  -4  18   1        1.37       -0.60      6.04 o 
  -3  18   1       10.53       18.71      7.86 o 
  -2  18   1        7.11        2.31      5.84 o 
  -1  18   1        0.23       -0.38      6.84 o 
   0  18   1       17.77       11.61     11.09 o 
   1  18   1       15.17       15.44      7.57 o 
   2  18   1        0.36       -0.30      8.30 o 
   3  18   1        1.98        4.29      9.59 o 
   4  18   1        9.04        7.89     11.35 o 
   5  18   1        1.25       -0.40      7.16 o 
  -4  19   1        9.79       10.04     13.20 o 
  -3  19   1        3.68        2.58      7.79 o 
  -2  19   1        0.54        0.12      6.83 o 
  -1  19   1        3.94        0.39      6.95 o 
   0  19   1       22.95       21.01      8.31 o 
   1  19   1       24.19        0.15      5.75 o 
   2  19   1        2.47        4.22     10.61 o 
   3  19   1        0.21       -0.50      9.86 o 
   4  19   1        0.69        2.31      8.81 o 
  -3  20   1        0.67        1.25      8.18 o 
  -2  20   1        4.93       -1.41      6.96 o 
  -1  20   1        1.33        0.20      6.74 o 
   0  20   1       10.59        7.14      8.74 o 
   1  20   1       17.12        1.02      6.97 o 
   2  20   1        0.52        0.22      9.65 o 
   3  20   1        0.21       -1.17     10.13 o 
  -2  21   1        3.39        1.16      7.80 o 
  -1  21   1        2.18        0.01      7.82 o 
   0  21   1       48.42       27.36      9.78 o 
   1  21   1       38.90       -0.59      6.54 o 
 -10   0   2        1.40       -0.04      9.48 o 
  -9   0   2        2.21        0.69      5.89 o 
  -8   0   2        3.50        3.36      7.29 o 
  -5   0   2      494.21      594.91     11.13 o 
  -4   0   2      528.57      551.45      9.92 o 
  -3   0   2     1197.89     1233.02     13.83 o 
  -2   0   2      380.48      361.23      6.41 o 
  -1   0   2      701.87      606.39      8.15 o 
   0   0   2      897.29      796.58      7.74 o 
   1   0   2    79222.70   178567.05   3188.21 o 
   2   0   2      508.57      623.39      9.81 o 
   3   0   2      426.51      373.74      8.54 o 
   4   0   2      305.45      321.36      8.97 o 
   5   0   2       46.16       44.95      7.49 o 
   6   0   2       28.55       45.25      5.87 o 
   7   0   2        0.11        2.04      8.26 o 
   8   0   2       28.91       39.85     11.57 o 
   9   0   2        1.58        2.35     10.78 o 
 -10   1   2        0.03        0.40      5.92 o 
  -9   1   2        0.07       -0.86      4.17 o 
  -8   1   2        0.00       -0.01      4.43 o 
  -7   1   2      192.73        1.84     20.61 o 
  -6   1   2        0.11        0.19      2.64 o 
  -5   1   2        4.22        2.17      2.22 o 
  -4   1   2      211.57      257.90      5.12 o 
  -3   1   2      582.08      509.87      7.28 o 
  -2   1   2      238.47      190.45      5.60 o 
  -1   1   2      711.39      658.67      6.24 o 
   0   1   2     3345.37     3402.22     94.43 o 
   1   1   2      441.14      368.22      4.74 o 
   2   1   2      815.04      755.90     12.39 o 
   3   1   2      393.94      362.09     10.50 o 
   4   1   2        5.31        9.53      2.83 o 
   5   1   2      224.61      233.71      7.34 o 
   6   1   2       53.44       59.02     13.68 o 
   7   1   2       15.73       19.27      6.48 o 
   8   1   2        1.99        0.11      5.74 o 
   9   1   2       11.00        7.91     11.78 o 
 -10   2   2        0.57       -0.31      6.16 o 
  -9   2   2        3.03        1.69      5.67 o 
  -8   2   2        4.78        3.29      4.27 o 
  -7   2   2        9.03       14.48      5.76 o 
  -6   2   2       28.85       39.64      8.11 o 
  -5   2   2      125.69      140.97      6.87 o 
  -4   2   2       27.99       45.22      2.83 o 
  -3   2   2     3359.60     3692.15     59.29 o 
  -2   2   2     1046.66      957.90     12.37 o 
  -1   2   2     1032.84      962.02      6.68 o 
   0   2   2     2022.00     1928.10     48.56 o 
   1   2   2      946.74      812.69      9.58 o 
   2   2   2       87.56      106.08      3.95 o 
   3   2   2        0.97       -0.27      2.18 o 
   4   2   2      172.74      172.85      6.11 o 
   5   2   2      185.32      225.42      7.34 o 
   6   2   2       38.66       38.78      6.30 o 
   7   2   2        2.85        1.35      5.02 o 
   8   2   2        3.14        2.65      6.23 o 
   9   2   2        1.16        1.21      6.91 o 
 -10   3   2        3.36        0.79      6.22 o 
  -9   3   2        0.11        0.22      5.38 o 
  -8   3   2        2.53        0.56      5.11 o 
  -7   3   2       56.12       15.10     10.63 o 
  -6   3   2      214.64      287.27      9.90 o 
  -5   3   2       63.99       85.12      6.14 o 
  -4   3   2        8.04        9.34      2.12 o 
  -3   3   2      165.58      232.09      4.77 o 
  -2   3   2     2468.16     2707.13     22.38 o 
  -1   3   2      594.50      570.64      5.54 o 
   0   3   2      560.08      506.51      5.19 o 
   1   3   2       36.03       33.52      2.39 o 
   2   3   2      496.32      518.46      8.04 o 
   3   3   2       65.13       76.96      4.31 o 
   4   3   2        3.59        5.49      2.80 o 
   5   3   2        0.01        0.16      3.67 o 
   6   3   2        1.74        1.60      4.39 o 
   7   3   2       16.15       12.53      5.65 o 
   8   3   2        0.01        0.28      5.91 o 
   9   3   2        4.82        0.37      6.75 o 
  -9   4   2        3.93        1.01      5.56 o 
  -8   4   2        5.53        3.85      5.35 o 
  -7   4   2        0.55        0.23      4.11 o 
  -6   4   2        1.07        1.61      3.02 o 
  -5   4   2       12.76       13.09      3.63 o 
  -4   4   2      350.59      389.71     11.44 o 
  -3   4   2      974.05     1264.28     21.92 o 
  -2   4   2      101.16       81.95      2.77 o 
  -1   4   2      708.11      610.32     13.51 o 
   0   4   2      696.22      606.93     19.89 o 
   1   4   2      515.76      416.54     18.03 o 
   2   4   2     1734.84     1852.59     14.98 o 
   3   4   2       43.63       43.59      3.58 o 
   4   4   2       38.88       54.67      4.41 o 
   5   4   2      166.67      252.19     21.28 o 
   6   4   2      168.64      255.39     42.52 o 
   7   4   2        5.50        7.29      6.55 o 
   8   4   2        0.13        0.22      6.81 o 
   9   4   2        0.54        0.55      7.65 o 
  -9   5   2        0.93        0.69      6.52 o 
  -8   5   2        0.53       -0.61      4.70 o 
  -7   5   2       23.58       32.59     22.30 o 
  -6   5   2      173.85      258.36     11.42 o 
  -5   5   2      226.20      307.81     12.68 o 
  -4   5   2       67.46       71.88      5.69 o 
  -3   5   2      141.20      149.36      5.77 o 
  -2   5   2     2193.82     2318.26     47.43 o 
  -1   5   2       77.65       48.03      2.56 o 
   0   5   2      617.86      605.92     11.33 o 
   1   5   2      100.17       94.49      4.16 o 
   2   5   2      500.20      504.96     20.48 o 
   3   5   2      331.29      328.67      7.21 o 
   4   5   2       83.65       90.97      9.86 o 
   5   5   2        5.48        9.52      4.62 o 
   6   5   2       10.75       17.02      5.90 o 
   7   5   2       15.44       18.35     17.92 o 
   8   5   2        2.94        4.92      7.41 o 
   9   5   2        3.09        1.69      8.29 o 
  -9   6   2        2.51        0.07      5.86 o 
  -8   6   2        0.18        0.46      5.60 o 
  -7   6   2        0.12        0.04      4.72 o 
  -6   6   2      179.38      283.61     13.94 o 
  -5   6   2        1.13        2.98      3.16 o 
  -4   6   2       20.26       20.15      3.93 o 
  -3   6   2      590.81      628.40     10.78 o 
  -2   6   2      516.42      493.63     12.26 o 
  -1   6   2     1771.49     1819.30     71.74 o 
   0   6   2        2.72       -0.09      1.86 o 
   1   6   2      132.66      143.70      5.64 o 
   2   6   2      707.44      733.27     41.16 o 
   3   6   2      643.72      781.92     10.67 o 
   4   6   2        0.04        1.65      3.84 o 
   5   6   2       21.63       53.24     10.31 o 
   6   6   2       11.87       15.48      6.45 o 
   7   6   2        0.53        2.17      6.67 o 
   8   6   2       11.56        0.89      6.17 o 
   9   6   2        0.24        0.19      8.17 o 
  -9   7   2        0.59       -0.15      5.39 o 
  -8   7   2       11.08        2.63      5.05 o 
  -7   7   2        0.00       -0.51      5.49 o 
  -6   7   2       16.49       12.87      4.44 o 
  -5   7   2      164.59      245.74      9.84 o 
  -4   7   2      331.78      219.80     12.88 o 
  -3   7   2      508.85      570.57     12.08 o 
  -2   7   2        2.93        3.52      1.92 o 
  -1   7   2      584.15      540.61     23.06 o 
   0   7   2     2050.26     2209.06     43.18 o 
   1   7   2        3.04        1.96      2.32 o 
   2   7   2      648.45      747.40     51.19 o 
   3   7   2       19.81       19.32      3.40 o 
   4   7   2        9.34       17.86      5.08 o 
   5   7   2      142.57      197.98     49.79 o 
   6   7   2        5.64        2.61      5.51 o 
   7   7   2       11.33       -0.09      5.94 o 
   8   7   2        1.07        0.11      6.74 o 
   9   7   2        0.00        0.35      9.00 o 
  -9   8   2        1.59        1.39      7.08 o 
  -8   8   2        0.37        1.19      6.86 o 
  -7   8   2        0.39       -0.37      4.88 o 
  -6   8   2       27.82       36.13      6.61 o 
  -4   8   2        9.75       15.91      3.57 o 
  -3   8   2      183.06      174.03      7.64 o 
  -2   8   2      296.98      347.74      6.20 o 
  -1   8   2        0.88        0.80      2.39 o 
   0   8   2      865.02      892.47     27.15 o 
   1   8   2      615.49      656.30     13.94 o 
   2   8   2       53.51       63.93      4.55 o 
   3   8   2        0.60        1.28      2.90 o 
   4   8   2      111.98      146.24     15.42 o 
   5   8   2       19.24       30.41      7.02 o 
   6   8   2       13.82       11.10     12.11 o 
   7   8   2       43.85       37.38     33.54 o 
   8   8   2        7.53        8.39      9.78 o 
   9   8   2        0.31       -0.23      9.66 o 
  -9   9   2        0.31       -0.43      6.39 o 
  -8   9   2        0.98        0.11      5.68 o 
  -7   9   2        0.40        0.34      5.37 o 
  -6   9   2        1.97        7.55      4.28 o 
  -5   9   2       11.53       12.75      7.05 o 
  -4   9   2      353.17      402.85     16.14 o 
  -3   9   2       10.32       10.97      3.27 o 
  -2   9   2       26.46       29.22      5.80 o 
  -1   9   2      114.54      103.14      5.19 o 
   0   9   2       65.78       67.40      4.62 o 
   1   9   2       57.47       61.25      4.29 o 
   2   9   2        0.58       -0.02      2.76 o 
   3   9   2        0.55       -0.29      3.95 o 
   4   9   2        1.47        1.21      4.87 o 
   5   9   2        6.20       10.39      5.89 o 
   6   9   2       38.50       48.76     44.90 o 
   7   9   2        3.46        5.82      7.78 o 
   8   9   2        1.84       -0.73      7.87 o 
  -8  10   2        2.34       -0.21      6.21 o 
  -7  10   2       23.91       30.31     19.12 o 
  -6  10   2       20.86       23.22      8.04 o 
  -5  10   2      176.33      249.82     14.87 o 
  -4  10   2       25.50       35.02      8.23 o 
  -3  10   2      297.48      315.74     10.25 o 
  -2  10   2       41.83       48.36      4.43 o 
  -1  10   2      786.73      768.77     20.99 o 
   0  10   2       75.49       78.98      7.01 o 
   1  10   2       98.42      110.34      5.51 o 
   2  10   2      131.75      144.53      9.25 o 
   3  10   2      132.21      150.16      9.31 o 
   4  10   2        8.76        5.40      6.63 o 
   5  10   2      154.01      245.65     18.27 o 
   6  10   2        5.41        1.07      6.41 o 
   7  10   2       12.33       11.11      9.87 o 
   8  10   2        3.17       -0.61      7.85 o 
  -8  11   2        2.31       -1.28      5.73 o 
  -7  11   2        0.80        0.12      5.20 o 
  -6  11   2        1.09        0.22      5.51 o 
  -5  11   2      114.26      152.92     13.49 o 
  -4  11   2       73.30       99.11      7.86 o 
  -3  11   2        1.12        1.31      3.22 o 
  -2  11   2       67.27       66.64      5.27 o 
  -1  11   2       59.15       66.87      4.93 o 
   0  11   2      185.00      167.88     12.38 o 
   1  11   2       28.69       33.30      4.10 o 
   2  11   2      119.07      125.97     10.47 o 
   3  11   2       55.89       62.24      8.78 o 
   4  11   2        1.71        2.27      5.82 o 
   5  11   2       39.67       49.81      8.85 o 
   6  11   2       32.03       54.33     16.91 o 
   7  11   2       11.49        8.51     10.65 o 
   8  11   2        0.23        0.32      8.01 o 
  -8  12   2        3.74       -1.26      6.27 o 
  -7  12   2        0.16        1.21      6.25 o 
  -6  12   2        6.11       12.97      6.76 o 
  -5  12   2       39.35       34.17      7.41 o 
  -4  12   2       15.91       19.49      4.32 o 
  -3  12   2      372.33      428.29     12.96 o 
  -2  12   2      148.01      160.85      8.80 o 
  -1  12   2      392.45      386.91     10.20 o 
   0  12   2      107.95       97.84      6.23 o 
   1  12   2       98.03      116.17      6.41 o 
   2  12   2       43.72       40.70      6.47 o 
   3  12   2      207.10      255.31     12.29 o 
   4  12   2       40.59       61.60      8.74 o 
   5  12   2       32.45       13.06      8.64 o 
   6  12   2        6.88        5.52      7.58 o 
   7  12   2        1.60       -1.49      8.26 o 
   8  12   2        0.00        0.97      9.33 o 
  -8  13   2        0.13        0.02      6.32 o 
  -7  13   2        0.24        0.02      5.48 o 
  -6  13   2       13.22       13.31     12.63 o 
  -5  13   2       62.29       95.86     29.70 o 
  -4  13   2        0.13        0.51      3.84 o 
  -3  13   2        0.55        2.72      3.92 o 
  -2  13   2       70.84       66.85     11.79 o 
  -1  13   2       60.40       55.07     10.85 o 
   0  13   2       59.10       62.12      5.45 o 
   1  13   2       46.09       51.94      5.08 o 
   2  13   2      167.18      211.29     16.01 o 
   3  13   2       11.31       13.64      5.58 o 
   4  13   2       18.04       17.94      7.44 o 
   5  13   2        9.97        7.89     13.00 o 
   6  13   2        0.01        0.82      7.86 o 
   7  13   2        6.54       10.81     10.82 o 
  -7  14   2       12.90        7.45      6.76 o 
  -6  14   2        1.21        1.01      5.33 o 
  -5  14   2        0.22       -0.77      5.74 o 
  -4  14   2        5.79       17.62      4.91 o 
  -3  14   2        1.54        5.81      4.40 o 
  -2  14   2      272.15      315.72     12.48 o 
  -1  14   2       14.38       14.07      4.25 o 
   0  14   2      440.04      418.06    151.21 o 
   1  14   2        5.44        5.51      4.11 o 
   2  14   2      222.54      312.68     67.33 o 
   3  14   2        0.81       -0.32      5.24 o 
   4  14   2       90.71       24.88     20.49 o 
   5  14   2        2.04        7.24      8.65 o 
   6  14   2        2.98        6.71      8.98 o 
   7  14   2        0.02       -1.16      8.76 o 
  -7  15   2        1.28        0.34      5.59 o 
  -6  15   2       14.17       10.61     10.35 o 
  -5  15   2       16.81       21.35      7.76 o 
  -4  15   2       33.08       46.03     14.80 o 
  -3  15   2       87.30       87.17     24.00 o 
  -2  15   2        0.30        0.27      4.42 o 
  -1  15   2      144.52      105.36     29.57 o 
   0  15   2       91.18      103.87      7.20 o 
   1  15   2        1.92        1.85      5.04 o 
   2  15   2       65.88       84.07     22.24 o 
   3  15   2       36.03       46.67     14.82 o 
   4  15   2        5.56        2.29      7.44 o 
   5  15   2       21.17        3.20      7.46 o 
   6  15   2        0.74        2.06      9.62 o 
  -6  16   2       13.70        5.95      6.37 o 
  -5  16   2        5.26        3.90      6.41 o 
  -4  16   2       10.34       15.32      6.83 o 
  -3  16   2       24.04       24.74      5.68 o 
  -2  16   2       12.70       10.78      5.16 o 
  -1  16   2       41.23       35.13      5.78 o 
   0  16   2       57.57       75.13      8.65 o 
   1  16   2       56.56       20.76      6.02 o 
   2  16   2       48.71      101.41     67.51 o 
   3  16   2        6.98        5.78      7.02 o 
   4  16   2       36.81       13.41     15.78 o 
   5  16   2        6.59        1.17      8.01 o 
   6  16   2        1.12        0.01      9.49 o 
  -6  17   2       14.39       10.36     13.89 o 
  -5  17   2        1.70        1.19      6.94 o 
  -4  17   2        4.35        0.85      7.35 o 
  -3  17   2       34.03       58.85      9.24 o 
  -2  17   2        3.18        2.32      4.86 o 
  -1  17   2        0.20        1.90      5.06 o 
   0  17   2       44.39       34.71     27.14 o 
   1  17   2        0.63       -0.15      5.76 o 
   2  17   2        4.38        8.19     19.39 o 
   3  17   2        1.81        0.45      7.76 o 
   4  17   2        0.66        2.74      8.42 o 
   5  17   2        2.12        1.07      8.78 o 
  -5  18   2        2.18        1.90      8.13 o 
  -4  18   2       18.58       29.57      9.34 o 
  -3  18   2        0.05        0.01      7.01 o 
  -2  18   2       23.65       12.21     13.46 o 
  -1  18   2        0.11       -0.96      5.55 o 
   0  18   2        7.89        7.00      6.68 o 
   1  18   2       50.58       25.27      7.71 o 
   2  18   2       16.02       15.74     11.48 o 
   3  18   2        0.28        0.94      9.93 o 
   4  18   2        7.09        2.60      9.23 o 
   5  18   2        0.00       -0.88      8.48 o 
  -4  19   2        0.31        2.02      7.18 o 
  -3  19   2        1.03        3.44      7.41 o 
  -2  19   2        8.16        1.46      6.54 o 
  -1  19   2       22.67       25.41      9.30 o 
   0  19   2        4.18        1.18      6.58 o 
   1  19   2        1.27        0.73      6.42 o 
   2  19   2        0.02       -0.35      8.65 o 
   3  19   2        0.20        0.81     10.74 o 
   4  19   2        5.46        3.74     11.25 o 
  -3  20   2       35.60       21.36     13.84 o 
  -2  20   2       13.99        5.58      7.89 o 
  -1  20   2        1.80        0.45      7.27 o 
   0  20   2       18.90       -0.66      6.93 o 
   1  20   2        0.97       -0.34      7.33 o 
   2  20   2       14.47        6.26     12.48 o 
   3  20   2        0.37        0.30     11.26 o 
  -1  21   2        0.76        0.91      8.48 o 
   0  21   2        0.09       -0.08      8.25 o 
  -9   1   3        1.83       -0.02      5.13 o 
  -8   1   3       10.86        8.11      5.36 o 
  -7   1   3       10.12        4.75      4.21 o 
  -6   1   3      209.86      157.71     12.27 o 
  -5   1   3      157.83      187.33      5.52 o 
  -4   1   3       17.51       17.30      3.52 o 
  -3   1   3      234.74      256.51      5.03 o 
  -2   1   3        3.73        3.80      1.40 o 
  -1   1   3      367.08      281.35      5.29 o 
   0   1   3     2797.64     2675.65     16.33 o 
   1   1   3       49.68       43.77      2.51 o 
   2   1   3       26.43       26.49      2.46 o 
   3   1   3       21.27       26.41      2.82 o 
   4   1   3       42.10       40.79      3.53 o 
   5   1   3        0.79        1.20      2.88 o 
   6   1   3        8.66        7.58      3.98 o 
   7   1   3        3.35        2.28      5.63 o 
   8   1   3        1.81        1.35      7.08 o 
   9   1   3        5.97        0.78      7.09 o 
  -9   2   3        0.48        0.03      6.30 o 
  -8   2   3       27.44        1.56      4.10 o 
  -7   2   3        0.30       -0.50      3.62 o 
  -6   2   3       11.47       10.87      3.73 o 
  -5   2   3       62.16       63.54     16.94 o 
  -4   2   3       22.12       29.50      4.20 o 
  -3   2   3       48.54       51.22      2.94 o 
  -2   2   3        7.03        7.11      1.54 o 
  -1   2   3      926.20      876.58      8.82 o 
   0   2   3      506.03      372.56      8.79 o 
   1   2   3        0.04        0.79      1.52 o 
   2   2   3      284.79      304.91      5.92 o 
   3   2   3        2.50        1.67      2.22 o 
   4   2   3       43.24       45.91      3.72 o 
   5   2   3       15.72       19.38      3.42 o 
   6   2   3        1.46        2.22      4.06 o 
   7   2   3        0.22       -0.45      5.28 o 
   8   2   3        7.06        5.45      7.12 o 
   9   2   3        0.38       -0.43      8.03 o 
  -9   3   3        1.41        0.81      5.36 o 
  -8   3   3        1.34       -0.61      5.21 o 
  -7   3   3       23.87       31.91     16.34 o 
  -6   3   3       80.62      122.23     13.32 o 
  -5   3   3      106.14      154.99      7.77 o 
  -4   3   3       76.08      100.21      4.22 o 
  -3   3   3      108.73      137.14      6.14 o 
  -2   3   3      123.03      140.83      3.45 o 
  -1   3   3      428.91      343.52      4.44 o 
   0   3   3      254.56      265.22      8.17 o 
   1   3   3      379.76      320.76      8.26 o 
   2   3   3      100.35      100.01      3.97 o 
   3   3   3      100.31       98.90      5.29 o 
   4   3   3       55.89       60.22      7.83 o 
   5   3   3        4.50        4.59      3.82 o 
   6   3   3       12.78       18.88      5.51 o 
   7   3   3        0.03       -0.42      6.11 o 
   8   3   3        0.00       -0.78      6.33 o 
   9   3   3        2.30        0.70      8.12 o 
  -9   4   3        6.22        0.66      6.16 o 
  -8   4   3        0.26        0.12      5.25 o 
  -7   4   3       46.11       89.87     26.69 o 
  -6   4   3       74.74       22.58     15.82 o 
  -5   4   3       45.25       76.69      6.57 o 
  -4   4   3      103.88      105.17      4.38 o 
  -3   4   3       58.87       59.86      3.24 o 
  -2   4   3      104.47      119.41      3.43 o 
  -1   4   3        2.83        3.31      1.57 o 
   0   4   3      507.92      414.11     17.52 o 
   1   4   3       77.71       67.39      3.19 o 
   2   4   3      170.77      142.42      5.22 o 
   3   4   3       20.14       25.91      3.67 o 
   4   4   3        2.10        1.07      3.28 o 
   5   4   3        0.46       -0.12      4.38 o 
   6   4   3       11.32        6.34      5.63 o 
   7   4   3        5.41        4.31      6.48 o 
   8   4   3        4.77        2.58      6.86 o 
   9   4   3        0.04        0.37      8.35 o 
  -9   5   3        0.57       -0.57      5.69 o 
  -8   5   3        2.34        1.92      4.50 o 
  -7   5   3       10.00        8.68      4.38 o 
  -6   5   3       28.92       34.74     20.45 o 
  -5   5   3       63.76       82.79      6.78 o 
  -4   5   3       80.36       84.90      7.83 o 
  -3   5   3      108.65      102.12      3.78 o 
  -2   5   3      177.56      180.29      4.13 o 
  -1   5   3      102.08       82.93      3.36 o 
   0   5   3      152.83      160.03      7.21 o 
   1   5   3      487.84      437.87     10.83 o 
   2   5   3       28.55       19.03      2.91 o 
   3   5   3        4.12        2.17      2.86 o 
   4   5   3        4.02        2.63      3.44 o 
   5   5   3      115.79      181.04     10.82 o 
   6   5   3        5.65        3.77      5.36 o 
   7   5   3        7.79        4.37      6.08 o 
   8   5   3        2.08        4.02      8.41 o 
   9   5   3        2.40        0.95      8.62 o 
  -9   6   3        0.01       -0.65      5.94 o 
  -8   6   3        2.68       -0.03      5.48 o 
  -7   6   3       22.20       70.88     17.47 o 
  -6   6   3        3.64        2.74      3.77 o 
  -5   6   3      111.34      100.92     16.92 o 
  -4   6   3        0.00        1.03      2.75 o 
  -3   6   3      425.01      522.31      7.72 o 
  -2   6   3        0.04        0.40      1.94 o 
  -1   6   3        5.38        3.59      1.99 o 
   0   6   3      404.41      317.43      6.97 o 
   1   6   3        1.86        1.81      2.34 o 
   2   6   3      526.60      556.35     26.17 o 
   3   6   3       60.75       50.68      4.37 o 
   4   6   3       43.16       53.44     13.81 o 
   5   6   3        0.62       -0.17      5.22 o 
   6   6   3        6.43       14.19      6.95 o 
   7   6   3        0.36        0.82      7.19 o 
   8   6   3        8.29        5.13      7.78 o 
   9   6   3        0.00       -0.03      9.21 o 
  -9   7   3        0.56       -0.20      8.12 o 
  -8   7   3        2.09       -0.59      5.57 o 
  -7   7   3       43.61       84.28     22.87 o 
  -5   7   3       41.57       49.61     12.95 o 
  -4   7   3       15.01       16.04      3.66 o 
  -3   7   3       18.12       22.58      3.74 o 
  -2   7   3       45.36       48.26      3.26 o 
  -1   7   3      293.81      348.60      8.49 o 
   0   7   3      324.89      342.19      7.35 o 
   1   7   3       10.39       13.46      2.96 o 
   2   7   3        0.06        0.40      2.82 o 
   3   7   3       95.88      111.48      5.86 o 
   4   7   3       37.25       47.78      6.38 o 
   5   7   3       31.44       44.32      7.44 o 
   6   7   3        0.20       -0.52      6.25 o 
   7   7   3        1.29       -0.11      7.20 o 
   8   7   3        1.89       -0.77      7.76 o 
  -9   8   3        0.30        0.28     10.49 o 
  -8   8   3        1.41        0.14      6.22 o 
  -7   8   3        0.01        0.42      4.29 o 
  -6   8   3       34.67       55.69     14.98 o 
  -5   8   3       70.12      110.57     11.33 o 
  -4   8   3      182.90      204.91     12.74 o 
  -3   8   3      146.92      149.36      7.77 o 
  -2   8   3      509.64      557.09     15.09 o 
  -1   8   3       11.64       13.57      2.68 o 
   0   8   3       85.72       91.59      5.01 o 
   1   8   3      207.22      201.52     15.39 o 
   2   8   3      106.77      123.35      7.11 o 
   3   8   3       40.32       57.94      4.95 o 
   4   8   3        7.46        9.08      4.77 o 
   5   8   3        0.73       -0.27      5.18 o 
   6   8   3        2.33        1.61      6.78 o 
   7   8   3        6.62        5.51      8.10 o 
   8   8   3        1.09        1.20      8.07 o 
  -8   9   3        0.03       -0.81      9.71 o 
  -7   9   3       24.34       55.77     15.00 o 
  -6   9   3       43.70       30.11     11.61 o 
  -5   9   3       57.31       78.33     20.90 o 
  -4   9   3      125.37      177.87      9.10 o 
  -3   9   3       44.40       44.40      8.46 o 
  -2   9   3       87.65      111.70      4.88 o 
  -1   9   3       44.93       56.33      3.79 o 
   0   9   3        1.27        0.74      2.90 o 
   1   9   3      116.69      115.20      5.72 o 
   2   9   3       54.56       51.84      4.80 o 
   3   9   3        6.53        3.93      4.78 o 
   4   9   3       26.08       37.46      6.91 o 
   5   9   3        2.00        0.88      5.42 o 
   6   9   3       24.92       24.61      8.03 o 
   7   9   3        0.17       -1.66      8.76 o 
   8   9   3        2.99        3.96      9.93 o 
  -8  10   3        1.40        0.44      8.90 o 
  -7  10   3        1.46       -0.66      4.68 o 
  -6  10   3       30.74       50.00     14.74 o 
  -5  10   3       23.65       32.40      7.87 o 
  -4  10   3        1.36        0.77      3.62 o 
  -3  10   3      115.10      133.31      8.10 o 
  -2  10   3       20.89       25.12      4.39 o 
  -1  10   3        2.19        2.05      3.20 o 
   0  10   3        9.98       16.08      3.66 o 
   1  10   3      224.54      257.14      7.94 o 
   2  10   3       41.86       39.68      4.70 o 
   3  10   3        0.00       -0.22      5.01 o 
   4  10   3        0.00       -0.71      5.71 o 
   5  10   3       23.92       21.10     19.01 o 
   6  10   3        0.00       -0.83      7.23 o 
   7  10   3        0.42        0.20      8.80 o 
   8  10   3        0.31       -1.45      9.28 o 
  -8  11   3        1.83        1.65      8.86 o 
  -7  11   3        5.75        5.49      6.55 o 
  -6  11   3       18.36       19.89      9.00 o 
  -5  11   3        7.55        6.82      4.29 o 
  -4  11   3        1.70        3.24      3.81 o 
  -3  11   3      138.32      142.47      8.87 o 
  -2  11   3      284.16      258.26     10.54 o 
  -1  11   3       58.36       57.94      4.96 o 
   0  11   3       18.92       19.70      3.95 o 
   1  11   3        7.81       10.47      3.85 o 
   2  11   3       19.94       15.90      4.04 o 
   3  11   3        1.13        0.26      5.04 o 
   4  11   3       19.72       11.98      8.48 o 
   5  11   3       91.42      167.93     13.46 o 
   6  11   3        8.15       10.39      8.67 o 
   7  11   3        0.23        1.14      9.21 o 
  -8  12   3        4.93        0.23      9.82 o 
  -7  12   3        0.59        0.48      9.68 o 
  -6  12   3        1.59        3.38      4.68 o 
  -5  12   3        1.48        1.29      4.52 o 
  -4  12   3       27.20       31.66      7.59 o 
  -3  12   3       54.83       47.50      8.87 o 
  -2  12   3        0.16        0.11      3.44 o 
  -1  12   3        2.01        1.63      3.65 o 
   0  12   3        2.32        0.53      3.60 o 
   1  12   3       59.00       60.98      5.35 o 
   2  12   3       41.87       46.66      6.72 o 
   3  12   3       13.97       13.89      6.03 o 
   4  12   3        9.66       12.16      7.70 o 
   5  12   3        0.01       -0.77      7.47 o 
   6  12   3        0.79        1.50      8.25 o 
   7  12   3        0.14       -0.06      9.49 o 
  -7  13   3        0.38       -0.87      8.14 o 
  -6  13   3        0.06       -0.41      6.14 o 
  -5  13   3        0.85       -0.20      4.64 o 
  -4  13   3       21.91       12.13      4.82 o 
  -3  13   3       67.44       78.83      9.11 o 
  -2  13   3      769.07      807.32     70.23 o 
  -1  13   3        9.29        9.98      4.24 o 
   0  13   3       87.15      107.97      6.86 o 
   1  13   3      326.26      405.46     57.96 o 
   2  13   3       36.31       35.43      7.07 o 
   3  13   3       22.04       25.58      7.28 o 
   4  13   3        3.58        1.49      7.44 o 
   5  13   3       68.66       91.08     20.95 o 
   6  13   3        7.20        6.29      9.36 o 
   7  13   3        1.02        1.01     10.88 o 
  -7  14   3        1.34       -0.18      8.08 o 
  -6  14   3        3.73        3.29      5.66 o 
  -5  14   3        7.24        7.33      5.49 o 
  -4  14   3       22.72       31.88      9.05 o 
  -3  14   3       23.88       28.17      6.14 o 
  -2  14   3       79.62       81.71      8.30 o 
  -1  14   3      100.78       93.13      6.88 o 
   0  14   3       37.65       43.18      6.35 o 
   1  14   3        4.20        9.39      5.20 o 
   2  14   3        9.30        6.23      5.66 o 
   3  14   3        1.78        1.18      5.98 o 
   4  14   3       48.39       48.78      9.81 o 
   5  14   3        0.33       -0.77      8.12 o 
   6  14   3       18.84        2.40      9.09 o 
  -6  15   3        3.02        3.30      9.49 o 
  -5  15   3        0.00        0.72      7.07 o 
  -4  15   3       12.71       11.65      5.32 o 
  -3  15   3       70.42       86.60      7.53 o 
  -2  15   3        0.12        0.39      4.31 o 
  -1  15   3        0.90        3.38      4.28 o 
   0  15   3        1.48        0.96      4.41 o 
   1  15   3       22.40       31.50     17.34 o 
   2  15   3       51.76       61.48      9.29 o 
   3  15   3        3.03        4.95      7.30 o 
   4  15   3       16.74       14.14      8.57 o 
   5  15   3        8.41        5.28      9.68 o 
   6  15   3        4.52        1.10     10.64 o 
  -6  16   3        5.74       -0.46     10.80 o 
  -5  16   3        5.93       16.01      8.22 o 
  -4  16   3        0.01       -0.86      5.57 o 
  -3  16   3       20.82       30.15      7.40 o 
  -2  16   3       46.42       53.69      6.77 o 
  -1  16   3       46.59       47.11      6.42 o 
   0  16   3        0.04        0.27      4.76 o 
   1  16   3        0.16        0.04      9.13 o 
   2  16   3       11.15        9.46      8.13 o 
   3  16   3        2.44        5.85      7.99 o 
   4  16   3        3.09       -0.29      7.58 o 
   5  16   3        0.56       -0.40      9.76 o 
  -5  17   3        1.57        0.99      8.30 o 
  -4  17   3        1.98        2.15      7.74 o 
  -3  17   3        6.72        2.95      5.60 o 
  -2  17   3       10.25        7.70      5.31 o 
  -1  17   3       20.52       20.24      6.01 o 
   0  17   3       27.13       26.60      6.29 o 
   1  17   3       21.96       18.31     11.61 o 
   2  17   3       11.06       14.82     11.57 o 
   3  17   3        4.67        0.28      7.51 o 
   4  17   3        5.51        0.78      8.98 o 
   5  17   3        1.80       -0.31      9.15 o 
  -4  18   3        0.52       -1.70      8.14 o 
  -3  18   3        0.33        0.96      7.07 o 
  -2  18   3        0.93        0.64      5.55 o 
  -1  18   3        6.21       11.04      6.43 o 
   0  18   3        1.65        0.09      6.37 o 
   1  18   3        4.76       -0.96      9.22 o 
   2  18   3        5.19       11.26     25.83 o 
   3  18   3        0.25        1.68     10.48 o 
   4  18   3        0.22       -0.09      8.81 o 
  -3  19   3       10.44       12.97      6.80 o 
  -2  19   3        2.32        0.86      5.44 o 
  -1  19   3        0.20       -1.09      6.22 o 
   0  19   3        4.21       -0.30      6.53 o 
   1  19   3        5.62        0.39     11.52 o 
   2  19   3        6.09       -0.35     11.52 o 
   3  19   3        0.47        1.25     11.40 o 
  -2  20   3        0.88       -0.85      8.06 o 
  -1  20   3        9.69        3.80      8.21 o 
   0  20   3        7.41        3.81      8.68 o 
   1  20   3        3.34       -1.30     10.17 o 
   2  20   3       10.33       -0.57     11.22 o 
  -9   0   4        2.62       -1.04     30.04 o 
  -8   0   4       14.26        0.91     24.48 o 
  -7   0   4       18.44        2.13     24.88 o 
  -5   0   4      429.70      697.79     17.16 o 
  -4   0   4      550.49      688.15     12.78 o 
  -3   0   4      771.19      879.37     13.01 o 
  -2   0   4       46.48       46.72      3.64 o 
  -1   0   4        0.34        1.26      4.52 o 
   0   0   4      282.74      270.95     11.76 o 
   1   0   4      488.79      417.52     15.97 o 
   2   0   4     7585.48     8595.45     69.51 o 
   3   0   4       38.90       34.28      4.61 o 
   4   0   4       93.77      103.47     10.08 o 
   5   0   4       44.61       44.90      8.67 o 
   6   0   4        0.02       -0.22      5.46 o 
   7   0   4        9.80       16.74      9.96 o 
   8   0   4        0.08       -0.35     10.17 o 
   9   0   4        5.60        2.22     11.96 o 
  -9   1   4        0.02       -1.87     21.85 o 
  -8   1   4        3.30        0.30     21.18 o 
  -7   1   4        0.12        0.38      7.27 o 
  -6   1   4      131.62      119.33     69.27 o 
  -5   1   4        9.41       11.41      3.14 o 
  -4   1   4       57.60       79.09      4.23 o 
  -3   1   4      190.53      213.14      4.89 o 
  -2   1   4       47.54       36.61      3.15 o 
  -1   1   4        7.89        6.59      1.86 o 
   0   1   4      616.61      577.32      9.87 o 
   1   1   4     1330.77     1227.97     25.21 o 
   2   1   4       51.91       47.16      3.49 o 
   3   1   4      144.31      139.56      7.03 o 
   4   1   4       51.07       46.45      4.78 o 
   5   1   4        9.11        7.15      3.39 o 
   6   1   4       14.38       11.95      4.72 o 
   7   1   4       10.77        8.86      6.65 o 
   8   1   4        1.37        0.80      7.05 o 
  -9   2   4        2.81        0.07     21.91 o 
  -8   2   4       11.72       -2.20     21.85 o 
  -7   2   4        0.03       -0.15      6.78 o 
  -6   2   4       36.85       65.93     18.96 o 
  -5   2   4        7.43        3.35      2.97 o 
  -4   2   4      139.23      139.98      4.94 o 
  -3   2   4       10.25        6.28      2.18 o 
  -2   2   4      770.25      776.56     13.68 o 
  -1   2   4      302.65      247.45      5.41 o 
   0   2   4      120.52      125.08      4.53 o 
   1   2   4      605.11      540.99      7.83 o 
   2   2   4      430.30      396.42     10.63 o 
   3   2   4       25.63       22.34      3.21 o 
   4   2   4       19.55       20.59      3.48 o 
   5   2   4       31.75       40.54      5.25 o 
   6   2   4        8.13        8.17      4.66 o 
   7   2   4        2.23       -0.23      6.04 o 
   8   2   4        1.59        1.13      7.74 o 
  -9   3   4        6.62       -0.58     21.52 o 
  -8   3   4        0.42       -1.52     20.48 o 
  -7   3   4        0.48        0.44      7.14 o 
  -6   3   4      112.59       -1.05     23.26 o 
  -5   3   4      298.32      323.47     85.94 o 
  -4   3   4        0.65        0.30      2.35 o 
  -3   3   4       72.84       74.14      3.58 o 
  -2   3   4      145.32      147.70      5.22 o 
  -1   3   4      390.82      398.42      7.31 o 
   0   3   4      413.82      361.05      5.12 o 
   1   3   4       22.94       25.68      2.68 o 
   2   3   4        4.02        2.91      2.55 o 
   3   3   4       50.14       60.12      4.19 o 
   4   3   4       19.79       24.50      3.93 o 
   5   3   4        9.71        8.27      3.73 o 
   6   3   4        6.29        5.93      4.80 o 
   7   3   4        0.53        0.11      5.21 o 
   8   3   4        0.80       -0.31      7.21 o 
  -9   4   4       13.10        1.30     27.87 o 
  -8   4   4       11.59       -0.52      8.74 o 
  -7   4   4        0.08        1.39      5.48 o 
  -6   4   4        1.07        0.17      4.83 o 
  -5   4   4       15.24       15.13      6.18 o 
  -4   4   4       10.13       10.96      3.39 o 
  -3   4   4       10.95       13.46      3.22 o 
  -2   4   4     1052.43     1163.74      9.57 o 
  -1   4   4      119.53      100.50      3.24 o 
   0   4   4       24.93       22.05      2.35 o 
   1   4   4       52.31       44.89      3.20 o 
   2   4   4      208.67      186.20      5.68 o 
   3   4   4      165.90      195.28      7.54 o 
   4   4   4        0.35        0.13      3.24 o 
   5   4   4        7.12        6.02      4.07 o 
   6   4   4       25.59       31.32      5.84 o 
   7   4   4       16.21       24.11      6.52 o 
   8   4   4        2.40       -0.40      7.23 o 
  -9   5   4        0.44       -0.35     29.47 o 
  -8   5   4        0.64       -0.07      8.00 o 
  -7   5   4        1.54        0.38      5.66 o 
  -6   5   4        6.88        8.33      5.38 o 
  -5   5   4      142.10       49.37     29.26 o 
  -3   5   4       31.08       33.22      6.46 o 
  -2   5   4       72.37       73.56      4.37 o 
  -1   5   4      439.12      412.13      7.76 o 
   0   5   4        1.68        1.05      2.16 o 
   1   5   4        0.02       -0.09      2.34 o 
   2   5   4       19.98       19.39      3.20 o 
   3   5   4       20.60       18.67      3.53 o 
   4   5   4       40.70       33.62      4.16 o 
   5   5   4        0.08        0.14      4.06 o 
   6   5   4        1.53        2.05      4.69 o 
   7   5   4        5.96        6.07      5.72 o 
   8   5   4        2.53       -0.27      8.06 o 
  -9   6   4        0.12        3.65     38.30 o 
  -8   6   4        3.84       -0.67      7.91 o 
  -7   6   4        5.14        4.98      5.90 o 
  -6   6   4        2.23        1.72      5.12 o 
  -5   6   4      119.59      148.59     43.62 o 
  -4   6   4        5.38        6.34      4.68 o 
  -3   6   4       10.62        9.67      3.40 o 
  -2   6   4      311.96      326.53      7.69 o 
  -1   6   4      482.71      522.88     15.57 o 
   0   6   4      555.61      550.34     11.74 o 
   1   6   4        4.56        3.76      2.66 o 
   2   6   4        3.26        4.18      2.86 o 
   3   6   4      120.33      156.69      6.23 o 
   4   6   4      100.80      133.89      7.56 o 
   5   6   4        1.90        4.73      5.74 o 
   6   6   4        0.37        2.60      6.21 o 
   7   6   4        0.00       -0.07      4.97 o 
   8   6   4        0.02       -0.57      6.10 o 
  -9   7   4        0.00        1.70     40.60 o 
  -8   7   4        1.54        2.71      6.74 o 
  -7   7   4       26.44       41.21     25.06 o 
  -6   7   4        1.48        2.03      4.90 o 
  -5   7   4       31.79       33.35      9.93 o 
  -4   7   4      210.36      223.49     60.67 o 
  -3   7   4      101.91       93.93      6.80 o 
  -2   7   4      119.36      129.88      5.97 o 
  -1   7   4       79.28       79.44      4.25 o 
   0   7   4      160.83      150.97      5.20 o 
   1   7   4      252.66      288.90      7.47 o 
   2   7   4       12.23       16.44      3.34 o 
   3   7   4       27.62       35.35      4.64 o 
   4   7   4        0.82        0.82      4.70 o 
   5   7   4       12.43       21.90      7.05 o 
   6   7   4       20.43       32.67      8.82 o 
   7   7   4        0.00        0.48      7.63 o 
   8   7   4        2.54        1.07      5.85 o 
  -8   8   4        3.83        6.74      7.45 o 
  -7   8   4        1.12        1.03      6.09 o 
  -6   8   4        1.14        2.56      5.63 o 
  -5   8   4        3.15        1.58      5.36 o 
  -4   8   4      192.11      220.62    125.31 o 
  -3   8   4       82.07       93.15     26.46 o 
  -2   8   4       39.24       40.00      4.42 o 
  -1   8   4       81.37      102.10      4.97 o 
   0   8   4       22.66       22.72      3.19 o 
   1   8   4      261.61      313.08     14.51 o 
   2   8   4      284.11      319.83     12.66 o 
   3   8   4        5.59        7.00      4.14 o 
   4   8   4        0.00       -0.53      5.38 o 
   5   8   4        4.45        5.55      6.65 o 
   6   8   4        1.30        3.69      7.78 o 
   7   8   4        3.02        1.71      8.54 o 
   8   8   4        6.00        2.05     10.17 o 
  -8   9   4        0.03        0.50      6.80 o 
  -7   9   4        0.77        1.01      6.31 o 
  -6   9   4        0.79        1.52      4.99 o 
  -5   9   4        2.33        8.57      5.92 o 
  -4   9   4        0.64        0.86      4.66 o 
  -3   9   4      211.11      217.50     59.02 o 
  -2   9   4        8.08        9.93      3.76 o 
  -1   9   4        4.77        8.67      3.16 o 
   0   9   4       76.00       69.46      4.41 o 
   1   9   4       14.94       19.25      4.04 o 
   2   9   4       22.47       21.98      4.55 o 
   3   9   4        6.84        5.27      4.18 o 
   4   9   4        0.23        0.70      5.57 o 
   5   9   4        2.33        0.81      6.71 o 
   6   9   4        7.47        6.66      7.58 o 
   7   9   4        5.88        5.86      9.73 o 
  -8  10   4        2.99        2.19      6.87 o 
  -7  10   4        0.46       -0.44      6.52 o 
  -6  10   4       38.63       36.08     21.31 o 
  -5  10   4       27.51       26.49     17.12 o 
  -4  10   4      100.90      114.43     32.02 o 
  -3  10   4       20.56       25.18      8.25 o 
  -2  10   4      212.74      265.81      9.82 o 
  -1  10   4       33.24       29.65      4.66 o 
   0  10   4      164.45      163.85      5.40 o 
   1  10   4       18.23       23.13      4.35 o 
   2  10   4       16.30       17.36      4.50 o 
   3  10   4       30.75       33.36      8.70 o 
   4  10   4        5.64        7.71      6.24 o 
   5  10   4        5.65       10.14      7.96 o 
   6  10   4       35.59       24.01      9.51 o 
   7  10   4        1.84        1.04      9.99 o 
  -8  11   4        8.34       11.09      9.28 o 
  -7  11   4        4.76       18.10      9.96 o 
  -6  11   4        0.21       -0.82      6.28 o 
  -5  11   4        2.51        0.45      5.89 o 
  -4  11   4       70.09       74.03     24.13 o 
  -3  11   4       42.72       47.25     15.36 o 
  -2  11   4       28.26       34.94      6.42 o 
  -1  11   4       78.93       82.20      6.15 o 
   0  11   4        8.11        8.89      3.39 o 
   1  11   4       94.21       92.63      6.22 o 
   2  11   4        8.45       10.69      4.59 o 
   3  11   4       35.87       36.86      7.63 o 
   4  11   4        2.77        1.85      6.36 o 
   5  11   4        0.05       -0.23      6.96 o 
   6  11   4       10.93        4.57      8.31 o 
   7  11   4        7.79        1.84      9.27 o 
  -7  12   4        2.76        4.14      6.48 o 
  -6  12   4        2.91        4.20      6.95 o 
  -5  12   4       14.18       24.66      9.60 o 
  -4  12   4       29.28       26.92      9.26 o 
  -3  12   4        8.90        8.46      5.72 o 
  -2  12   4      277.53      305.88     84.02 o 
  -1  12   4       88.32      104.52      7.10 o 
   0  12   4       43.11       35.01      5.04 o 
   1  12   4       48.75       54.78      5.61 o 
   2  12   4       24.24       25.39      6.74 o 
   3  12   4        6.08        1.69      5.81 o 
   4  12   4       29.19       25.95      8.01 o 
   5  12   4       12.87       12.19      8.66 o 
   6  12   4        4.26        1.32      9.15 o 
   7  12   4        2.09        0.11     11.04 o 
  -7  13   4        0.25        0.94      7.66 o 
  -6  13   4        0.01       -0.50      5.96 o 
  -5  13   4       15.91       17.09     12.01 o 
  -4  13   4       44.22       74.14     21.96 o 
  -3  13   4        1.11        0.90      5.70 o 
  -2  13   4        4.32        3.19      5.66 o 
  -1  13   4       31.40       35.62      5.42 o 
   0  13   4       18.00       15.94      5.82 o 
   1  13   4        9.37        6.79      4.40 o 
   2  13   4       36.11       38.80      7.34 o 
   3  13   4       64.30       57.54     14.94 o 
   4  13   4        3.46        4.65      8.14 o 
   5  13   4        4.48        0.30      8.13 o 
   6  13   4        2.20        2.56      9.47 o 
  -6  14   4       23.14       38.40     13.67 o 
  -5  14   4        6.53       10.40      7.84 o 
  -4  14   4        5.15        7.81      6.93 o 
  -3  14   4        0.94        3.67      6.21 o 
  -2  14   4        4.50        8.04      6.42 o 
  -1  14   4      132.60      149.51     10.80 o 
   0  14   4        5.90        9.31      6.29 o 
   1  14   4      145.06      168.32      9.10 o 
   2  14   4        0.36        1.50      6.29 o 
   3  14   4       41.53       47.90      8.95 o 
   4  14   4        4.26        1.31      7.01 o 
   5  14   4       14.21       10.96     10.03 o 
   6  14   4        0.86        0.37      8.98 o 
  -6  15   4        1.27        4.17      7.55 o 
  -5  15   4       11.67       22.18      8.67 o 
  -4  15   4       27.29       42.02     13.43 o 
  -3  15   4       35.56       44.97     14.68 o 
  -2  15   4       65.58       68.98     23.15 o 
  -1  15   4        0.05       -0.14      6.56 o 
   0  15   4       78.86      119.06     13.16 o 
   1  15   4       20.86       31.32      8.14 o 
   2  15   4        1.72        1.82      6.36 o 
   3  15   4       18.06       18.02      8.52 o 
   4  15   4        2.66        0.86      8.04 o 
   5  15   4        2.66        0.12      8.89 o 
  -5  16   4       10.65       20.53      9.52 o 
  -4  16   4        4.27        6.00      7.80 o 
  -3  16   4       12.74       18.51      7.76 o 
  -2  16   4        9.57        2.97      6.25 o 
  -1  16   4        0.84        1.51      6.91 o 
   0  16   4       34.13       36.12      8.25 o 
   1  16   4       14.20        1.04      8.31 o 
   2  16   4       20.56       20.14     11.79 o 
   3  16   4       16.85       11.13     10.52 o 
   4  16   4        1.11        0.44      8.31 o 
   5  16   4        8.50        1.05     10.43 o 
  -5  17   4       12.92        8.94     12.85 o 
  -4  17   4        5.62        3.80      8.45 o 
  -3  17   4        3.01        1.67      7.13 o 
  -2  17   4       24.60       23.54     23.03 o 
  -1  17   4        0.15       -0.70      7.19 o 
   0  17   4        1.97        1.11      6.87 o 
   1  17   4       21.60        5.61     10.61 o 
   2  17   4        0.88       -1.91     11.39 o 
   3  17   4        0.01        0.05      8.49 o 
   4  17   4        0.24        0.37      9.39 o 
  -4  18   4        3.44        0.91      8.92 o 
  -3  18   4       17.24       28.90      9.22 o 
  -2  18   4        2.03        2.46      7.21 o 
  -1  18   4       15.47       14.43     15.07 o 
   0  18   4        0.00       -2.30     11.39 o 
   1  18   4        2.43        1.22     12.13 o 
   2  18   4        6.90        2.74     11.22 o 
   3  18   4        5.37        0.87     13.09 o 
  -2  19   4        0.45        0.25      8.37 o 
  -1  19   4        1.75        1.16      9.06 o 
   0  19   4       16.37        1.57     11.22 o 
   1  19   4        1.20        0.87     11.95 o 
   2  19   4        2.08        2.91     14.13 o 
  -9   1   5        1.07       -1.24     24.77 o 
  -8   1   5        6.91        1.69     24.70 o 
  -7   1   5        9.80       -1.20     20.94 o 
  -6   1   5       12.16        7.43      8.14 o 
  -3   1   5       23.49       15.26      5.58 o 
  -2   1   5       70.19       69.23      6.19 o 
  -1   1   5        1.30        2.02      4.10 o 
   0   1   5       14.42       12.18      4.68 o 
   1   1   5      660.93      589.10      9.81 o 
   2   1   5       31.11       27.96      3.34 o 
   3   1   5        5.33        3.66      3.03 o 
   4   1   5        0.31       -0.50      3.14 o 
   5   1   5        1.81        1.43      3.64 o 
   6   1   5        0.23        0.27      4.09 o 
   7   1   5        0.13        0.30      6.43 o 
   8   1   5        0.89        1.15      7.95 o 
  -9   2   5        0.80        1.60     30.22 o 
  -8   2   5        0.79        0.08     23.90 o 
  -7   2   5       48.86       -0.12     21.27 o 
  -6   2   5        0.20        0.37      7.65 o 
  -5   2   5        3.38       -0.41      7.00 o 
  -4   2   5       43.50       37.74     15.38 o 
  -3   2   5       18.63       16.77      6.02 o 
  -2   2   5        0.73        0.62      4.18 o 
  -1   2   5        4.07        5.80      4.30 o 
   0   2   5      410.66      411.07     12.41 o 
   1   2   5       72.78       63.94      4.79 o 
   2   2   5        0.67        2.46      2.98 o 
   3   2   5      122.46      120.07      6.40 o 
   4   2   5        0.42        0.42      3.61 o 
   5   2   5        6.07        4.58      3.94 o 
   6   2   5        6.76        7.79      5.52 o 
   7   2   5        0.60        2.11      7.35 o 
   8   2   5        0.23        0.70      8.75 o 
  -9   3   5        9.30       -1.61     42.61 o 
  -8   3   5        3.96       -1.30     35.39 o 
  -7   3   5        0.38       -0.02     20.55 o 
  -6   3   5       40.63       62.12     35.38 o 
  -5   3   5       34.53       33.23     20.78 o 
  -3   3   5       65.28       77.65     13.67 o 
  -2   3   5       44.82       44.52      5.73 o 
  -1   3   5      113.42      129.00      9.68 o 
   0   3   5      209.25      187.36      6.39 o 
   1   3   5       27.80       30.96      4.06 o 
   2   3   5       39.66       34.81      4.61 o 
   3   3   5       16.79       17.18      3.72 o 
   4   3   5       23.43       24.28      4.42 o 
   5   3   5        6.32        8.81      4.41 o 
   6   3   5        3.72        2.96      5.43 o 
   7   3   5        1.67        2.80      6.88 o 
   8   3   5        0.00        0.86      8.27 o 
  -9   4   5        0.00       -0.70     39.04 o 
  -8   4   5        4.19       -2.00     37.52 o 
  -7   4   5        0.06        5.37      9.40 o 
  -6   4   5       41.75       77.71     46.77 o 
  -5   4   5       97.17       -0.48     23.77 o 
  -4   4   5       10.90       17.30      6.59 o 
  -3   4   5       16.28       16.56      5.57 o 
  -2   4   5       10.28       11.61      4.87 o 
  -1   4   5       33.44       37.58      4.12 o 
   0   4   5       14.75       12.66      3.55 o 
   1   4   5       75.22       57.84      4.98 o 
   2   4   5        0.04        0.44      3.82 o 
   3   4   5       23.39       25.01      4.12 o 
   4   4   5        0.42        0.24      3.72 o 
   5   4   5        0.35       -0.16      4.30 o 
   6   4   5        0.02        1.00      5.74 o 
   7   4   5        3.81        2.77      6.54 o 
   8   4   5        2.37       -1.00      8.91 o 
  -8   5   5        0.22        1.48     37.99 o 
  -7   5   5        1.76       10.76      9.92 o 
  -6   5   5       28.72       40.08     25.95 o 
  -5   5   5       13.42       29.76     19.90 o 
  -4   5   5       15.14       16.99     14.22 o 
  -3   5   5        6.06        3.90      4.80 o 
  -2   5   5       63.75       65.47      6.97 o 
  -1   5   5        4.15        2.38      3.36 o 
   0   5   5       41.59       40.32      4.44 o 
   1   5   5        3.76        6.03      3.82 o 
   2   5   5       50.67       54.89      5.53 o 
   3   5   5        0.04        0.02      3.45 o 
   4   5   5        5.40        2.83      3.97 o 
   5   5   5        0.42       -0.45      4.93 o 
   6   5   5       17.22       18.98      6.20 o 
   7   5   5        0.64        0.37      6.29 o 
   8   5   5        1.04       -0.11     10.05 o 
  -8   6   5        0.02        1.48     37.17 o 
  -7   6   5        1.32        3.98      9.70 o 
  -6   6   5       23.08       58.59     35.78 o 
  -5   6   5        8.80        7.01      8.26 o 
  -4   6   5       66.57       50.25     33.38 o 
  -3   6   5       18.24       22.72      8.93 o 
  -2   6   5      194.62      231.99      7.75 o 
  -1   6   5        0.19        0.27      3.55 o 
   0   6   5       14.61       16.51      4.00 o 
   1   6   5       26.12       20.23      4.35 o 
   2   6   5        1.99        0.63      4.28 o 
   3   6   5      104.32      132.99      8.02 o 
   4   6   5        0.05        0.21      3.84 o 
   5   6   5        9.81       14.82      5.55 o 
   6   6   5        0.19        0.88      5.36 o 
   7   6   5        1.09        0.15      5.98 o 
  -8   7   5        0.08        1.47     11.02 o 
  -7   7   5        5.55        2.70      9.87 o 
  -6   7   5       79.69      119.29     72.54 o 
  -5   7   5      372.61      502.96    275.39 o 
  -4   7   5       62.73       70.92     44.96 o 
  -3   7   5       36.92       39.70      8.58 o 
  -2   7   5        0.28        0.23      3.59 o 
  -1   7   5       21.21       20.29      4.28 o 
   0   7   5       35.97       42.10      4.93 o 
   1   7   5       17.82       13.15      4.23 o 
   2   7   5        4.54        3.51      4.53 o 
   3   7   5        2.10        1.63      4.57 o 
   4   7   5        7.94        6.62      4.33 o 
   5   7   5        0.69        0.36      4.94 o 
   6   7   5        2.45        1.06      5.05 o 
   7   7   5        0.00        0.07      5.83 o 
  -8   8   5        0.00        1.42     11.63 o 
  -7   8   5        8.74       15.65     10.81 o 
  -6   8   5        0.00       -0.83      9.20 o 
  -5   8   5       58.95       79.28     46.54 o 
  -4   8   5       37.17       48.18     15.78 o 
  -3   8   5       65.11       73.20     22.15 o 
  -2   8   5       64.90       73.40      8.01 o 
  -1   8   5      310.11      358.00      9.86 o 
   0   8   5        0.32        0.22      3.97 o 
   1   8   5        6.53        8.14      4.35 o 
   2   8   5       46.39       49.39      5.78 o 
   3   8   5       31.87       35.76      5.59 o 
   4   8   5        7.14        7.96      4.73 o 
   5   8   5        0.71       -0.20      4.68 o 
   6   8   5        0.02        0.02      4.87 o 
   7   8   5        0.59       -0.15      5.51 o 
  -8   9   5        1.06        3.93     12.05 o 
  -7   9   5        0.03        0.77     10.14 o 
  -6   9   5       17.47       32.40     20.68 o 
  -5   9   5       43.96       36.77     23.68 o 
  -4   9   5       15.22       18.25      6.34 o 
  -3   9   5       18.35       26.01      8.50 o 
  -2   9   5       42.58       46.51      5.75 o 
  -1   9   5       21.19       25.50      4.88 o 
   0   9   5        0.57        0.41      4.05 o 
   1   9   5       29.08       34.11      5.58 o 
   2   9   5       29.90       29.57      5.49 o 
   3   9   5       11.27        9.76      4.71 o 
   4   9   5        5.33        3.93      4.92 o 
   5   9   5        1.04        0.27      4.05 o 
   6   9   5        0.46        0.02      4.54 o 
   7   9   5        5.80        2.71      5.12 o 
  -7  10   5        0.03       -1.15     10.85 o 
  -6  10   5        1.80        2.82     10.04 o 
  -5  10   5       41.02       44.63     16.28 o 
  -4  10   5       42.33       49.21     15.99 o 
  -3  10   5        0.01       -0.26      5.32 o 
  -2  10   5       51.17       58.20      6.02 o 
  -1  10   5       21.43       30.07      5.34 o 
   0  10   5        7.99        9.42      4.67 o 
   1  10   5        3.81        6.00      4.53 o 
   2  10   5       21.21       23.95      4.94 o 
   3  10   5        8.19        4.05      4.84 o 
   4  10   5        0.92        0.67      4.17 o 
   5  10   5        4.02        1.73      3.98 o 
   6  10   5        3.87        1.76      4.05 o 
   7  10   5        0.00       -0.39      4.54 o 
  -7  11   5        2.73       11.21     11.63 o 
  -6  11   5        8.27       15.66     11.10 o 
  -5  11   5       21.43       27.84      9.34 o 
  -4  11   5        0.00       -0.08      6.19 o 
  -3  11   5        1.83        0.75      6.04 o 
  -2  11   5      143.27      177.55     11.64 o 
  -1  11   5      116.48      122.70      7.97 o 
   0  11   5        3.35        2.32      4.52 o 
   1  11   5        3.48        2.78      4.58 o 
   2  11   5        1.75        1.96      4.23 o 
   3  11   5        2.57        0.20      3.96 o 
   4  11   5        4.64        0.13      8.43 o 
   5  11   5        0.28        1.48     10.48 o 
   6  11   5       14.42        1.30     11.09 o 
  -7  12   5        3.50        7.00     12.10 o 
  -6  12   5        1.24        3.49     10.51 o 
  -5  12   5        4.19        4.69      7.31 o 
  -4  12   5        0.47        0.70      6.55 o 
  -3  12   5        4.79        3.46      6.28 o 
  -2  12   5       14.87       15.70      6.66 o 
  -1  12   5        0.00        2.47      5.19 o 
   0  12   5       12.48       10.91      4.97 o 
   1  12   5        0.48        1.45      4.37 o 
   2  12   5       22.60       14.95      5.59 o 
   3  12   5       14.28       12.22     10.48 o 
   4  12   5        7.58        5.04     11.44 o 
   5  12   5        3.12       -0.57      9.78 o 
   6  12   5        0.46        2.39     14.22 o 
  -6  13   5        1.92        1.56     11.41 o 
  -5  13   5        0.84        1.47      7.51 o 
  -4  13   5       10.52       10.49      7.71 o 
  -3  13   5       13.85        7.29      7.11 o 
  -2  13   5       35.27       36.51      8.02 o 
  -1  13   5      352.87      445.47     36.95 o 
   0  13   5        2.29        1.81      5.27 o 
   1  13   5       24.96       21.08      4.97 o 
   2  13   5       99.09       75.24     18.53 o 
   3  13   5        8.71        9.13     10.65 o 
   4  13   5        8.13        9.70     12.48 o 
   5  13   5        0.03        0.26     14.00 o 
  -6  14   5        1.96        3.95     11.84 o 
  -5  14   5        4.75        5.75      8.21 o 
  -4  14   5        1.84        0.10      7.43 o 
  -3  14   5        8.06        9.35      7.65 o 
  -2  14   5       15.87       17.33      7.67 o 
  -1  14   5       83.81       65.59     24.47 o 
   0  14   5       77.51       83.24      7.38 o 
   1  14   5        4.12        4.20      4.25 o 
   2  14   5        1.03       -0.09      3.54 o 
   3  14   5        0.76       -0.65     10.78 o 
   4  14   5        0.42       -1.04     11.39 o 
   5  14   5       12.52        0.00     12.39 o 
  -5  15   5        3.82        3.71      9.22 o 
  -4  15   5        1.55        2.34      7.85 o 
  -3  15   5       13.16       12.51      8.11 o 
  -2  15   5       42.30       40.46     15.12 o 
  -1  15   5        0.36        1.50      7.08 o 
   0  15   5        5.20        7.59      5.43 o 
   1  15   5        2.27       -1.01      4.29 o 
   2  15   5        8.94       10.09     11.83 o 
   3  15   5        8.95        0.22      9.78 o 
   4  15   5        0.05       -0.61     11.91 o 
  -5  16   5        0.94        3.08     14.17 o 
  -4  16   5        3.76       11.33      9.00 o 
  -3  16   5        0.12        0.20      7.91 o 
  -2  16   5        1.43        2.31      7.34 o 
  -1  16   5       28.55       38.18     11.09 o 
   0  16   5       17.70        8.16      7.89 o 
   1  16   5        0.48       -0.75      3.94 o 
   2  16   5        0.57       -2.09     10.48 o 
   3  16   5        5.29        1.35     12.96 o 
   4  16   5        0.13       -0.17     13.22 o 
  -4  17   5        0.77        1.24      9.27 o 
  -3  17   5        1.25       -0.07      8.13 o 
  -2  17   5        0.12        0.93      7.78 o 
  -1  17   5        9.01       12.12      8.99 o 
   0  17   5        7.88        3.70      7.53 o 
   1  17   5        8.56        4.79      4.08 o 
   2  17   5        6.55        6.22     13.48 o 
   3  17   5        4.01        0.70     13.83 o 
  -2  18   5        0.00       -0.84      8.82 o 
  -1  18   5        0.84       -1.42      8.75 o 
   0  18   5        0.80        2.09     12.87 o 
   1  18   5        0.53        1.40      3.71 o 
   2  18   5        0.21       -1.43     13.39 o 
  -8   0   6        3.23        0.65     39.43 o 
  -7   0   6       11.92        2.09     33.48 o 
  -6   0   6       26.70       -2.39     26.71 o 
  -3   0   6      127.59       59.15     21.23 o 
  -2   0   6      297.47      292.96     15.79 o 
  -1   0   6       37.84       40.14      9.06 o 
   0   0   6        0.04        0.48      7.09 o 
   1   0   6       56.36       50.28      9.85 o 
   2   0   6      107.86       94.07     12.00 o 
   4   0   6        0.04        0.70      8.52 o 
   5   0   6        7.74        5.30      9.44 o 
   6   0   6        3.41        0.74     10.74 o 
  -8   1   6        0.56       -1.18     28.97 o 
  -7   1   6        8.25        0.86     23.96 o 
  -6   1   6        0.00       -0.68      9.40 o 
  -5   1   6       36.27       48.99     18.88 o 
  -4   1   6       44.90       57.27     21.15 o 
  -3   1   6       21.72       22.48      5.39 o 
  -2   1   6       75.72       74.80      7.32 o 
  -1   1   6        9.00        4.75      5.23 o 
   0   1   6        0.05       -1.21      5.10 o 
   1   1   6       66.70       67.99      7.55 o 
   2   1   6      243.51      213.85     10.85 o 
   3   1   6        0.90        0.96      6.02 o 
   4   1   6       16.69       12.22      6.92 o 
   5   1   6        0.22       -0.14      6.63 o 
   6   1   6        1.30       -0.35     11.09 o 
   7   1   6        0.33        0.61     10.48 o 
  -8   2   6        5.32       -0.26     40.65 o 
  -7   2   6        6.24        1.34     25.14 o 
  -6   2   6        2.46       -0.92      9.50 o 
  -5   2   6       84.20       -3.84     25.02 o 
  -4   2   6        2.84        1.10      5.50 o 
  -3   2   6       19.16       13.20      5.32 o 
  -2   2   6        1.79        1.26      5.15 o 
  -1   2   6       30.23       25.80      5.97 o 
   0   2   6        3.56        3.52      5.36 o 
   1   2   6        7.35        6.97      5.84 o 
   2   2   6      105.63       79.31     16.28 o 
   3   2   6       87.52       74.48     12.17 o 
   4   2   6        0.02       -0.09      6.70 o 
   5   2   6        5.82        4.49      7.63 o 
   6   2   6        4.81        5.67      7.81 o 
   7   2   6        0.47        0.74     10.30 o 
  -8   3   6        2.93        0.48     40.60 o 
  -7   3   6        2.69        3.35     36.30 o 
  -6   3   6        0.20       -1.85      9.94 o 
  -5   3   6       76.39       -4.23     25.15 o 
  -4   3   6      102.47      122.03     13.83 o 
  -3   3   6       11.57        7.25      5.05 o 
  -2   3   6       54.91       51.01      6.82 o 
  -1   3   6       18.70       14.14      5.71 o 
   0   3   6       17.47       17.83      6.01 o 
   1   3   6       21.84       20.17      6.47 o 
   2   3   6        2.43        1.26      6.24 o 
   3   3   6       10.00        9.10      6.91 o 
   4   3   6        6.20        5.72      7.36 o 
   5   3   6        1.59        3.04      5.81 o 
   6   3   6        2.15        2.84      7.78 o 
   7   3   6        3.79        2.20      8.41 o 
  -8   4   6       11.91        1.22     42.40 o 
  -7   4   6        8.52       13.98     11.93 o 
  -6   4   6        1.96        2.14     10.16 o 
  -5   4   6        0.27        0.29      9.30 o 
  -4   4   6       11.04       11.84      6.33 o 
  -3   4   6        0.02        1.62      5.35 o 
  -2   4   6        0.89        0.96      5.48 o 
  -1   4   6      389.32      378.09     17.19 o 
   0   4   6        3.40        1.66      5.59 o 
   1   4   6        0.74        0.13      6.07 o 
   2   4   6        6.61        3.96      6.64 o 
   3   4   6       43.17       37.33      8.36 o 
   4   4   6        2.50        2.32      7.84 o 
   5   4   6        0.43       -0.34      7.06 o 
   6   4   6        0.42       -0.16      7.81 o 
   7   4   6        1.68       -0.85      8.35 o 
  -8   5   6        0.63       -1.43     41.08 o 
  -7   5   6        0.41       -3.65     11.35 o 
  -6   5   6        0.04        4.97     10.12 o 
  -5   5   6        0.13        0.12      9.47 o 
  -4   5   6        9.18       12.03     10.02 o 
  -3   5   6       91.63      127.75     14.52 o 
  -2   5   6        0.19        0.31      5.58 o 
  -1   5   6        1.34        0.87      5.54 o 
   0   5   6       22.67       13.32      6.28 o 
   1   5   6        1.94       -0.20      6.45 o 
   2   5   6       14.87       14.52      7.53 o 
   3   5   6        1.39        0.43      7.61 o 
   4   5   6        0.02       -0.29      5.70 o 
   5   5   6        0.97        0.76      7.75 o 
   6   5   6        0.00       -0.90      8.29 o 
   7   5   6        0.28       -0.09      8.58 o 
  -8   6   6        2.94        0.65     42.39 o 
  -7   6   6        3.55       10.76     11.94 o 
  -6   6   6       22.38       50.00     32.15 o 
  -5   6   6        7.13       11.35     10.47 o 
  -4   6   6       55.75       73.95     47.19 o 
  -3   6   6        7.25        8.27      5.85 o 
  -2   6   6        4.06        4.09      5.94 o 
  -1   6   6       91.39       98.53     10.53 o 
   0   6   6       83.98       97.73     12.69 o 
   1   6   6       72.50       60.42      8.67 o 
   2   6   6        0.80       -0.93      7.32 o 
   3   6   6        1.02        1.65      7.91 o 
   4   6   6        3.45        5.84      6.32 o 
   5   6   6        8.15        8.65      8.17 o 
   6   6   6        1.77        2.56      7.89 o 
   7   6   6        0.01        0.22      8.76 o 
  -8   7   6        0.52       -0.26     46.12 o 
  -7   7   6        0.59        1.91     11.92 o 
  -6   7   6       15.17       22.34     14.72 o 
  -5   7   6        1.80        0.48     10.01 o 
  -4   7   6       10.48       10.57     10.09 o 
  -3   7   6       81.12       98.97      9.05 o 
  -2   7   6        0.08       -1.23      6.03 o 
  -1   7   6       13.43       13.37      6.36 o 
   0   7   6       67.92       63.31     12.16 o 
   1   7   6       10.38       10.91      7.42 o 
   2   7   6       16.73       17.72      8.35 o 
   3   7   6        5.52        8.58      6.16 o 
   4   7   6        0.61        0.37      7.26 o 
   5   7   6        0.02        0.57      6.99 o 
   6   7   6        2.41       -0.64      7.47 o 
   7   7   6        1.60        2.42      8.99 o 
  -7   8   6        1.78        5.14     11.95 o 
  -6   8   6        0.49       -1.44     10.65 o 
  -5   8   6        0.11        2.05      9.86 o 
  -4   8   6        0.01        0.03      9.47 o 
  -3   8   6       93.97      107.04     66.44 o 
  -2   8   6       38.46       44.28      7.75 o 
  -1   8   6        0.70       -0.12      6.16 o 
   0   8   6       26.03       22.91      7.54 o 
   1   8   6       10.19        9.24      7.90 o 
   2   8   6       33.25       43.60      9.32 o 
   3   8   6       63.43       63.41      7.84 o 
   4   8   6        1.68       -0.01      6.73 o 
   5   8   6        0.00        0.13      7.30 o 
   6   8   6        0.13       -0.04      7.16 o 
  -7   9   6        0.65        0.51     12.17 o 
  -6   9   6        0.34       -1.83     10.89 o 
  -5   9   6        3.70        9.79     10.94 o 
  -4   9   6        2.99        4.38     10.57 o 
  -3   9   6        0.09        1.08      8.79 o 
  -2   9   6       54.78       67.78     11.91 o 
  -1   9   6        0.00        0.58      6.50 o 
   0   9   6        1.77        3.09      7.18 o 
   1   9   6       10.39        9.09      8.03 o 
   2   9   6        4.02        1.45      5.57 o 
   3   9   6        1.21        1.29      5.66 o 
   4   9   6        1.56        2.54      6.63 o 
   5   9   6        0.77        1.90      6.79 o 
   6   9   6        0.27        0.33      6.71 o 
  -7  10   6        2.27        1.63     12.77 o 
  -6  10   6        0.00       -0.16     11.79 o 
  -5  10   6       19.32       24.39     16.88 o 
  -4  10   6       15.61       14.87     11.11 o 
  -3  10   6       10.75        5.11     10.25 o 
  -2  10   6        3.97        4.47      6.64 o 
  -1  10   6       93.20      115.71     21.48 o 
   0  10   6        5.11        1.26      7.41 o 
   1  10   6       14.68       19.20      6.30 o 
   2  10   6        8.53        7.72      5.91 o 
   3  10   6        1.69        0.73      6.05 o 
   4  10   6        4.68        3.41      6.39 o 
   5  10   6        0.16       -0.09      5.79 o 
   6  10   6        1.31        1.62      5.95 o 
  -6  11   6        5.10       28.75     19.78 o 
  -5  11   6        0.97        0.50     11.39 o 
  -4  11   6        2.97        0.09     10.41 o 
  -3  11   6       22.57       20.58     15.07 o 
  -2  11   6       11.05       18.31     11.87 o 
  -1  11   6        7.92       11.77      7.75 o 
   0  11   6       30.65       34.02      8.92 o 
   1  11   6        0.68        0.35      5.36 o 
   2  11   6       26.42       20.39      6.65 o 
   3  11   6        0.00        0.20      5.94 o 
   4  11   6        6.82        2.19      5.63 o 
   5  11   6        0.08        0.14      5.07 o 
  -6  12   6        0.74        2.78     12.43 o 
  -5  12   6        1.26        0.28     11.49 o 
  -4  12   6       10.43        8.84     11.54 o 
  -3  12   6        8.00        4.59     11.05 o 
  -2  12   6        1.72        4.13     11.91 o 
  -1  12   6       95.61      116.60     11.55 o 
   0  12   6       28.13       32.02      7.03 o 
   1  12   6        0.14        0.57      5.80 o 
   2  12   6       13.51       15.74      6.22 o 
   3  12   6        5.71        1.91      5.42 o 
   4  12   6        0.33       -0.40      4.63 o 
   5  12   6        3.11        1.42      4.47 o 
  -5  13   6        0.00        1.32     12.67 o 
  -4  13   6        8.06       17.97     14.13 o 
  -3  13   6       17.17       27.01     22.27 o 
  -2  13   6        4.14        2.26     12.00 o 
  -1  13   6        1.63        0.61     11.78 o 
   0  13   6        7.26        5.43      6.05 o 
   1  13   6        0.80        1.35      5.58 o 
   2  13   6        0.42       -0.19      5.49 o 
   3  13   6        6.80        6.28      5.10 o 
   4  13   6       10.88        3.52      4.39 o 
  -5  14   6       17.95       30.97     21.99 o 
  -4  14   6        9.78       13.14     12.70 o 
  -3  14   6       11.10        9.14     12.58 o 
  -2  14   6        0.17       -1.43     12.22 o 
  -1  14   6        6.64       12.74     12.91 o 
   0  14   6       35.57       28.67      8.97 o 
   1  14   6        1.50        1.14      5.91 o 
   2  14   6       21.01        8.65      5.59 o 
   3  14   6        0.04       -0.15      4.22 o 
   4  14   6        3.39        1.45      3.83 o 
  -4  15   6        3.62       10.47     12.96 o 
  -3  15   6       16.60       21.89     16.64 o 
  -2  15   6       16.12       14.20     12.64 o 
  -1  15   6       22.11       20.82      9.70 o 
   0  15   6        0.01       -0.03      6.64 o 
   1  15   6       19.67       15.00      6.83 o 
   2  15   6        2.12        0.19      4.65 o 
   3  15   6        0.32        0.44      3.76 o 
  -3  16   6        1.89        2.99     12.33 o 
  -2  16   6       10.31       15.51     12.95 o 
  -1  16   6        0.85       -1.26      8.98 o 
   0  16   6        5.47        3.62      9.39 o 
   1  16   6       13.30        2.36      5.92 o 
   2  16   6        0.78        1.68      4.36 o 
  -2  17   6        0.00       -0.73     11.87 o 
  -1  17   6        7.50       10.90     11.35 o 
   0  17   6        0.20       -0.08      9.92 o 
   1  17   6        1.33        0.88      5.54 o 
  -7   1   7        7.39        1.39     40.91 o 
  -6   1   7        4.14        0.32     24.05 o 
  -5   1   7        8.83        6.17      7.40 o 
  -3   1   7       62.47       53.35      7.27 o 
  -2   1   7       10.26        6.90      6.39 o 
  -1   1   7        8.55        7.15      6.50 o 
   0   1   7        0.26        0.13      6.42 o 
   1   1   7        5.39        2.72      6.75 o 
   2   1   7       88.81       88.51      9.66 o 
   3   1   7       10.36        6.74      7.53 o 
   4   1   7        0.65        0.00      7.56 o 
   5   1   7        0.05        0.84      8.34 o 
   6   1   7        0.01        0.00     12.95 o 
  -7   2   7        0.11       -6.52     40.47 o 
  -6   2   7       34.35      100.47     63.57 o 
  -5   2   7        4.00        0.96     10.40 o 
  -4   2   7        0.02        1.17      6.41 o 
  -3   2   7       19.79       19.50      6.70 o 
  -2   2   7        3.32        1.31      6.32 o 
  -1   2   7        6.65        9.15      6.75 o 
   0   2   7        9.65       11.67      6.93 o 
   1   2   7       77.68       75.41     13.34 o 
   2   2   7        8.37        8.77      7.52 o 
   3   2   7        1.03        2.24      7.59 o 
   4   2   7       25.77       20.17      8.78 o 
   5   2   7        0.00        0.16      8.92 o 
   6   2   7        0.94       -1.91     13.43 o 
  -7   3   7        3.92       -6.61     38.61 o 
  -6   3   7        0.01        1.19     11.81 o 
  -5   3   7       31.23       57.37     40.12 o 
  -4   3   7        7.92        5.77      6.81 o 
  -3   3   7       20.09       24.03      7.37 o 
  -2   3   7       19.63       16.61      6.92 o 
  -1   3   7       24.40       19.79      7.18 o 
   0   3   7       39.83       43.78      8.14 o 
   1   3   7       44.49       46.77      9.10 o 
   2   3   7        1.70        2.49      7.52 o 
   3   3   7        2.52        0.49      7.95 o 
   4   3   7        4.21        2.91      8.66 o 
   5   3   7        3.62        6.05      9.48 o 
   6   3   7        0.27        1.96     14.43 o 
  -7   4   7        1.68       -0.70     37.60 o 
  -6   4   7        0.67        1.72     12.31 o 
  -5   4   7       13.36       17.92     15.26 o 
  -4   4   7       58.72       90.23     30.98 o 
  -3   4   7        1.29        0.11      6.61 o 
  -2   4   7        0.55        0.01      6.45 o 
  -1   4   7        0.00        0.64      6.54 o 
   0   4   7        1.65        2.09      6.99 o 
   1   4   7        2.32        2.23      7.29 o 
   2   4   7        8.56        6.72      8.13 o 
   3   4   7        0.72        1.99      8.60 o 
   4   4   7        5.23        3.17      9.16 o 
   5   4   7        0.07       -1.87     14.21 o 
   6   4   7        0.02        1.65     15.08 o 
  -7   5   7        0.06       -0.42     13.48 o 
  -6   5   7        0.31       -0.04     11.71 o 
  -5   5   7       23.77       33.72     24.69 o 
  -4   5   7        9.32       10.31     10.51 o 
  -3   5   7        1.48       -0.11      6.86 o 
  -2   5   7        0.75       -0.18      6.77 o 
  -1   5   7        4.52        1.05      6.85 o 
   0   5   7        0.90       -1.72      7.25 o 
   1   5   7       15.21       11.37      8.23 o 
   2   5   7        0.22        0.89      8.38 o 
   3   5   7        1.03        1.70      9.13 o 
   4   5   7        0.19        1.82      9.74 o 
   5   5   7        1.73        2.22     15.00 o 
   6   5   7        0.22       -0.70     15.56 o 
  -7   6   7        0.08       -0.23     12.87 o 
  -6   6   7        0.00       -1.77     12.00 o 
  -5   6   7        5.26        9.04     11.70 o 
  -4   6   7        4.42        3.57     10.54 o 
  -3   6   7       24.07       22.74      7.91 o 
  -2   6   7        9.60       11.30      7.37 o 
  -1   6   7       35.24       38.66      8.50 o 
   0   6   7        2.61        3.23      7.21 o 
   1   6   7        5.70        8.57      8.50 o 
   2   6   7        0.07        0.26      8.95 o 
   3   6   7        0.70        1.59      9.62 o 
   4   6   7       10.99       11.74     10.44 o 
   5   6   7        0.84        1.39     15.30 o 
   6   6   7        1.70        0.39     15.04 o 
  -7   7   7        0.19       -1.05     13.87 o 
  -6   7   7        9.41        7.67     12.95 o 
  -5   7   7       63.73       83.59     52.68 o 
  -4   7   7      183.45      260.84    153.00 o 
  -3   7   7       33.36       43.08      8.63 o 
  -2   7   7       18.61       19.98      8.02 o 
  -1   7   7        0.00        3.65      7.50 o 
   0   7   7        7.29        6.07      7.70 o 
   1   7   7        3.65        2.80      8.45 o 
   2   7   7        0.75       -1.63      9.50 o 
   3   7   7        3.02        3.38     10.34 o 
   4   7   7        0.84       -0.78     14.69 o 
   5   7   7        0.97       -2.39     14.35 o 
  -6   8   7       10.49       21.12     14.06 o 
  -5   8   7        0.33       -0.35     11.97 o 
  -4   8   7       31.07       55.49     41.10 o 
  -3   8   7       12.33       11.24     11.28 o 
  -2   8   7       14.76       19.37      8.24 o 
  -1   8   7        6.73        4.96      8.11 o 
   0   8   7       70.86      100.25     15.86 o 
   1   8   7        0.26       -0.37      8.80 o 
   2   8   7        0.21       -1.43      9.71 o 
   3   8   7        2.51        3.72     10.30 o 
   4   8   7        3.97        1.48     13.87 o 
   5   8   7        0.45        0.26     13.00 o 
  -6   9   7        0.65        0.08     12.80 o 
  -5   9   7        2.64        4.49     11.95 o 
  -4   9   7       29.70       25.58     20.97 o 
  -3   9   7        1.34        2.66     10.48 o 
  -2   9   7        0.29        0.34      8.01 o 
  -1   9   7       19.76       19.49      8.39 o 
   0   9   7        3.20        1.87      8.59 o 
   1   9   7        2.66        3.80      9.39 o 
   2   9   7       12.99       16.13     10.99 o 
   3   9   7        3.12        2.51     10.22 o 
   4   9   7        1.19        0.74     12.39 o 
   5   9   7        0.65       -0.78     11.22 o 
  -6  10   7        0.78        1.99     13.81 o 
  -5  10   7        0.17       -0.12     12.41 o 
  -4  10   7       15.39       20.95     18.53 o 
  -3  10   7       24.39       19.77     20.45 o 
  -2  10   7        0.17       -2.00     12.26 o 
  -1  10   7        7.49        4.41      8.23 o 
   0  10   7        1.07        1.80      8.79 o 
   1  10   7        7.94        8.70      9.94 o 
   2  10   7        0.46        0.04      9.88 o 
   3  10   7        0.12        0.04     12.22 o 
   4  10   7        2.10        0.87     11.13 o 
  -5  11   7        5.57        5.24     13.69 o 
  -4  11   7        6.31       10.08     13.10 o 
  -3  11   7        1.27       -0.21     12.13 o 
  -2  11   7        5.09        5.91     12.70 o 
  -1  11   7       55.28       55.00     15.20 o 
   0  11   7       31.56       29.67     10.26 o 
   1  11   7        0.06        0.32      9.97 o 
   2  11   7        6.06        7.49     10.10 o 
   3  11   7        0.95        0.22     10.91 o 
   4  11   7        0.43        0.61      9.48 o 
  -5  12   7        0.18       -1.21     13.17 o 
  -4  12   7        2.23        9.66     14.07 o 
  -3  12   7        0.45        1.08     11.50 o 
  -2  12   7        0.22        0.78     13.13 o 
  -1  12   7        0.29        0.92      9.28 o 
   0  12   7        0.16        2.43      9.98 o 
   1  12   7        8.16       14.35     10.22 o 
   2  12   7        0.06       -0.81      9.04 o 
   3  12   7        4.23        4.04      9.74 o 
  -4  13   7        0.31       -0.52     13.85 o 
  -3  13   7        8.80       10.32     14.35 o 
  -2  13   7        4.85       11.43     14.30 o 
  -1  13   7       18.89       23.92     15.48 o 
   0  13   7       77.89       94.03     12.86 o 
   1  13   7        1.57        0.12      9.37 o 
   2  13   7        5.33        2.04     10.00 o 
   3  13   7       14.10        9.39      8.65 o 
  -3  14   7        0.11       -0.34     13.92 o 
  -2  14   7        1.12        1.91     14.61 o 
  -1  14   7        6.80        9.83     14.78 o 
   0  14   7       33.51       40.87     11.96 o 
   1  14   7       25.22       28.36      9.98 o 
   2  14   7        0.23        2.09      8.82 o 
  -2  15   7        4.31        0.00     13.89 o 
  -1  15   7        8.81       12.52     16.13 o 
   0  15   7        0.26        5.04     16.56 o 
   1  15   7        1.69        2.04     10.22 o 
  -6   0   8        2.43        0.74     37.21 o 
  -5   0   8       10.86       18.74     16.24 o 
  -4   0   8       35.89       39.01     29.59 o 
  -3   0   8       26.76       26.98     10.86 o 
  -2   0   8       24.13       18.92     11.79 o 
  -1   0   8       55.81       37.89     12.80 o 
   0   0   8       18.09       25.14     12.79 o 
   1   0   8        0.04       -2.52     11.56 o 
   2   0   8        3.99        3.26     11.74 o 
   3   0   8       20.63       13.05     13.27 o 
   4   0   8       50.72       38.70     15.19 o 
   5   0   8        0.39       -0.22     14.39 o 
  -6   1   8        2.83        1.87     35.95 o 
  -5   1   8        0.06        0.49      8.71 o 
  -4   1   8        8.17        8.35      7.58 o 
  -3   1   8       26.62       22.56      7.90 o 
  -2   1   8        0.38       -1.37      7.61 o 
  -1   1   8       10.92        5.65      8.07 o 
   0   1   8        3.28        4.26      8.35 o 
   1   1   8        0.09        0.45      8.31 o 
   2   1   8        2.07        1.37      8.48 o 
   3   1   8       28.20       21.54      9.47 o 
   4   1   8        0.02       -0.63      9.75 o 
   5   1   8        1.10       -1.37     10.35 o 
  -6   2   8        0.17        2.04     13.06 o 
  -5   2   8        0.78        0.07     12.08 o 
  -4   2   8       56.00       64.97     20.43 o 
  -3   2   8        2.30        2.15      7.82 o 
  -2   2   8        0.80       -0.32      7.62 o 
  -1   2   8        0.75       -1.89      7.95 o 
   0   2   8        0.01        0.50      8.13 o 
   1   2   8        1.82        0.55      8.36 o 
   2   2   8        1.33        0.12      8.53 o 
   3   2   8       11.97        7.16      9.27 o 
   4   2   8        8.96        6.70     10.53 o 
   5   2   8        0.13        1.14     11.14 o 
  -6   3   8        1.42        1.46     13.67 o 
  -5   3   8        0.00       -0.34     11.85 o 
  -4   3   8       15.28       24.30      8.96 o 
  -3   3   8       22.24       21.03      8.60 o 
  -2   3   8        2.77        1.20      7.83 o 
  -1   3   8        8.65        8.10      8.42 o 
   0   3   8        3.06        1.44      8.25 o 
   1   3   8        0.59       -1.87      8.53 o 
   2   3   8        0.89        0.05      9.19 o 
   3   3   8        2.72        1.17      9.71 o 
   4   3   8        3.22        4.20     10.41 o 
   5   3   8        1.78        2.76     11.19 o 
  -6   4   8        2.30        2.44     13.64 o 
  -5   4   8        0.17        1.40     12.66 o 
  -4   4   8        0.57        1.43      8.04 o 
  -3   4   8        0.67       -1.79      7.84 o 
  -2   4   8        0.18       -0.80      7.82 o 
  -1   4   8        0.14       -0.70      8.17 o 
   0   4   8       67.29       63.46     12.37 o 
   1   4   8        0.59       -0.77      8.85 o 
   2   4   8        0.49       -0.13      9.37 o 
   3   4   8        1.25        3.48     10.16 o 
   4   4   8        4.68       -0.29     10.83 o 
   5   4   8        0.06       -0.35     16.78 o 
  -6   5   8        0.75        1.08     13.87 o 
  -5   5   8        1.88        6.75     12.83 o 
  -4   5   8        0.09       -1.37     11.52 o 
  -3   5   8        2.26        0.24      8.23 o 
  -2   5   8        7.78       10.51      8.36 o 
  -1   5   8        0.13        3.61      8.34 o 
   0   5   8        0.91        2.53      8.90 o 
   1   5   8        1.00       -1.00      9.42 o 
   2   5   8        0.66       -0.09      9.72 o 
   3   5   8        3.39        3.97     10.71 o 
   4   5   8        0.07       -1.59     11.68 o 
   5   5   8        0.02       -0.09     17.95 o 
  -6   6   8        0.99       -4.04     14.29 o 
  -5   6   8       16.43       25.32     23.59 o 
  -4   6   8        4.55        4.83     12.14 o 
  -3   6   8       23.97       27.21      9.22 o 
  -2   6   8        0.66        0.58      8.31 o 
  -1   6   8        0.18       -1.74      8.67 o 
   0   6   8       23.88       15.68      9.73 o 
   1   6   8        5.26        6.54     10.03 o 
   2   6   8        4.54        3.95     10.81 o 
   3   6   8        1.76       -0.23     11.45 o 
   4   6   8        0.78        2.55     12.37 o 
  -6   7   8        0.19       -0.49     14.13 o 
  -5   7   8        3.03        2.26     13.05 o 
  -4   7   8        0.32        0.77     11.84 o 
  -3   7   8        2.69        0.52     12.56 o 
  -2   7   8       14.78       11.04      9.11 o 
  -1   7   8        6.14        5.93      9.19 o 
   0   7   8        0.89        0.20      9.57 o 
   1   7   8       17.73       28.95     11.12 o 
   2   7   8        0.00        1.15     11.54 o 
   3   7   8        1.59        0.49     11.69 o 
   4   7   8        0.99       -0.22     17.65 o 
  -5   8   8        0.20        0.93     13.74 o 
  -4   8   8        0.01        4.35     13.05 o 
  -3   8   8        0.20        0.05     11.48 o 
  -2   8   8       21.60       19.73      9.78 o 
  -1   8   8        4.99        4.93      9.55 o 
   0   8   8        0.03        1.79     10.48 o 
   1   8   8        6.97        6.58     10.61 o 
   2   8   8        1.67        1.20     11.89 o 
   3   8   8        3.21        2.47     12.57 o 
   4   8   8        7.35        1.70     17.57 o 
  -5   9   8        1.86       -0.19     14.65 o 
  -4   9   8        1.80        4.58     13.52 o 
  -3   9   8        0.86        3.12     12.58 o 
  -2   9   8        0.65        1.53      9.64 o 
  -1   9   8       12.37        8.12     10.01 o 
   0   9   8        0.76        1.84     10.15 o 
   1   9   8        1.61        3.37     11.54 o 
   2   9   8        0.39        0.74     12.31 o 
   3   9   8        1.54       -0.87     12.41 o 
  -4  10   8        4.55        4.98     13.93 o 
  -3  10   8        3.70       -0.84     12.97 o 
  -2  10   8        0.07        0.43     14.13 o 
  -1  10   8        0.48        1.15     10.13 o 
   0  10   8       20.94       16.90     11.31 o 
   1  10   8        0.18        0.16     11.25 o 
   2  10   8        0.93        1.76     12.22 o 
   3  10   8        2.12       -0.87     16.09 o 
  -4  11   8        0.04       -1.61     16.08 o 
  -3  11   8        1.37        2.65     13.28 o 
  -2  11   8        5.50        8.09     15.56 o 
  -1  11   8        1.37        0.31     11.19 o 
   0  11   8        0.07        1.75     11.28 o 
   1  11   8        4.80        4.10     12.05 o 
   2  11   8        0.00       -0.27     12.30 o 
  -3  12   8        2.82        0.78     14.51 o 
  -2  12   8        2.47        1.61     16.26 o 
  -1  12   8        0.15        1.15     11.14 o 
   0  12   8       22.88       20.33     11.95 o 
   1  12   8        5.34        5.04     11.96 o 
   2  12   8        0.07       -1.87     14.35 o 
  -1  13   8        2.69       -1.09     16.13 o 
   0  13   8        0.01       -0.88     11.89 o 
  -5   1   9        0.74       -0.45     14.15 o 
  -4   1   9        5.12        4.33      9.49 o 
  -3   1   9       54.73       44.99      9.98 o 
  -2   1   9       12.83        7.19      9.73 o 
  -1   1   9        1.66        2.30      9.99 o 
   0   1   9        0.21       -0.01     10.19 o 
   1   1   9        0.21        1.30     10.09 o 
   2   1   9        4.61        2.51     10.21 o 
   3   1   9        8.36        8.09     11.27 o 
  -5   2   9       10.26       19.42     17.89 o 
  -4   2   9        3.71        2.75      9.23 o 
  -3   2   9        0.24        0.76      8.74 o 
  -2   2   9        6.48        1.69      9.66 o 
  -1   2   9        0.15       -0.72     10.03 o 
   0   2   9        1.73        2.42     10.35 o 
   1   2   9        3.32        0.25     10.30 o 
   2   2   9       10.26        6.00     10.94 o 
   3   2   9        0.37        1.19     10.42 o 
  -5   3   9        0.13        1.62     14.48 o 
  -4   3   9       11.36       12.08      9.88 o 
  -3   3   9        2.06        0.02      9.14 o 
  -2   3   9        0.66       -0.85      9.60 o 
  -1   3   9        2.72        1.76     10.05 o 
   0   3   9        7.65        6.97     10.46 o 
   1   3   9        8.23        6.55     10.52 o 
   2   3   9        5.86        4.12     10.77 o 
   3   3   9        0.13       -0.32     11.28 o 
  -5   4   9        0.27        2.04     14.86 o 
  -4   4   9        2.99        3.62     13.53 o 
  -3   4   9       19.96       25.00     10.29 o 
  -2   4   9        1.07        0.23      9.29 o 
  -1   4   9        2.72        1.38      9.93 o 
   0   4   9        0.25       -0.34     10.42 o 
   1   4   9        0.26       -1.55     10.47 o 
   2   4   9        0.07        1.12     10.98 o 
   3   4   9        1.32        4.04     11.70 o 
  -4   5   9        8.51       16.09     15.02 o 
  -3   5   9        4.70        2.70      9.62 o 
  -2   5   9        0.06        0.19      9.51 o 
  -1   5   9        1.19       -0.19     10.16 o 
   0   5   9        0.06        1.73     10.88 o 
   1   5   9        0.58        0.09     10.99 o 
   2   5   9        2.93       -1.21     12.20 o 
   3   5   9        0.40        0.79     12.67 o 
  -4   6   9        0.09        4.46     13.29 o 
  -3   6   9        0.67       -0.45      9.99 o 
  -2   6   9        5.00        4.45      9.85 o 
  -1   6   9        0.92        0.44     10.36 o 
   0   6   9        4.06        1.65     11.17 o 
   1   6   9        1.71        1.87     12.10 o 
   2   6   9        0.45        0.02     12.31 o 
   3   6   9        0.14        1.26     18.13 o 
  -4   7   9       27.21       22.27     19.40 o 
  -3   7   9       47.86       39.44     33.95 o 
  -2   7   9        6.58        6.19     10.80 o 
  -1   7   9        2.14        1.08     10.91 o 
   0   7   9        0.00       -1.21     11.92 o 
   1   7   9        1.17       -2.42     12.42 o 
   2   7   9        1.07       -1.13     13.57 o 
  -3   8   9        5.55        6.00     14.60 o 
  -2   8   9        2.98        2.64     11.10 o 
  -1   8   9        1.30       -0.11     11.35 o 
   0   8   9        0.10        0.05     12.36 o 
   1   8   9        9.73       12.74     13.93 o 
   2   8   9        0.43       -0.04     18.78 o 
  -2   9   9        0.07        6.56     16.95 o 
  -1   9   9        1.27       -0.27     11.59 o 
   0   9   9        5.49        3.90     12.83 o 
   1   9   9        0.45       -0.91     14.53 o 
  -1  10   9        0.43        0.90     12.49 o 
  -2   0  10        3.13        0.83     17.48 o 
  -1   0  10        5.50        5.65     18.13 o 
   0   0  10        7.14        2.78     17.65 o 
  -2   1  10        6.44        3.86     12.48 o 
  -1   1  10        1.97       -0.20     12.48 o 
   0   1  10        0.66        1.25     12.39 o 
  -2   2  10        0.57        0.96     11.98 o 
  -1   2  10        0.00       -0.59     12.42 o 
   0   2  10        0.84        3.02     12.36 o 
  -2   3  10        5.04        1.35     16.61 o 
  -1   3  10        0.43        1.24     12.21 o 
   0   3  10        0.08        0.70     18.65 o 
                                                 
